# Supplementary material for: 3-Ethyl­sulfinyl-2-(3-fluoro­phen­yl)-5,6-methyl­enedi­oxy-1-benzofuran
Source: Acta Crystallogr Sect E Struct Rep Online. 2012 Nov 14;68(Pt 12):o3339. doi: 10.1107/S1600536812044832 (PMC3588941; doi:10.1107/S1600536812044832)
Supplement: Supplementary file 1 [file e-68-o3339-sup1.cif]

##############################################################################
#                                                                            #
# This CIF contains the data in a paper accepted for publication in          #
# Acta Crystallographica Section E. It conforms to the requirements of       #
# Notes for Authors for Acta Crystallographica Section E, and has been       #
# peer reviewed under the auspices of the IUCr Commission on Journals.       #
#                                                                            #
# Full details of the Crystallographic Information File format               #
# are given in the paper "The Crystallographic Information File (CIF):       #
# a New Standard Archive File for Crystallography" by S. R. Hall, F. H.      #
# Allen and I. D. Brown [Acta Cryst. (1991), A47, 655-685].                  #
#                                                                            #
# The current version of the core CIF dictionary is obtainable from          #
# ftp://ftp.iucr.org/pub/cif_core.dic.                                       #
#                                                                            #
# Software is freely available for graphical display of the structure(s)     #
# in this CIF. For information consult the CIF software page                 #
# http://www.iucr.org/resources/cif/software.                                #
#                                                                            #
# This file may be used for bona fide research purposes within the           #
# scientific community so long as proper attribution is given to the journal # 
# article from which it was obtained.                                        #
#                                                                            #
##############################################################################
data_global
_audit_creation_method     'form.cif (version 2.0)'
_journal_data_validation_number     ?
_journal_date_recd_electronic     2012-10-25
_journal_date_accepted     2012-10-30
_journal_name_full     'Acta Crystallographica, Section E'
_journal_year     2012
_journal_volume     68
_journal_issue     12
_journal_page_first     o3339
_journal_page_last     o3339
_journal_paper_category     QO
_journal_paper_doi     10.1107/S1600536812044832
_journal_coeditor_code     MW2094
_publ_contact_author_name     'Prof. Uk Lee'
_publ_contact_author_address
;
Department of Chemistry, Pukyong National University, 599-1 Daeyeon 3-dong
Nam-gu, Busan 608-737, Republic of Korea
;
_publ_contact_author_email     'uklee@pknu.ac.kr'
_publ_contact_author_fax     '+82-51-629-5583'
_publ_contact_author_phone     '+82-51-629-5596'
_publ_section_title
;
3-Ethylsulfinyl-2-(3-fluorophenyl)-5,6-methylenedioxy-1-benzofuran
;
loop_
    _publ_author_name
    _publ_author_address
    'Choi, Hong Dae'
;
 Department of Chemistry, Dongeui University, San 24 Kaya-dong
 Busanjin-gu, Busan 614-714, Republic of Korea
;
    'Seo, Pil Ja'
;
 Department of Chemistry, Dongeui University, San 24 Kaya-dong
 Busanjin-gu, Busan 614-714, Republic of Korea
;
    'Lee, Uk'
;
 Department of Chemistry, Pukyong National University,
 599-1 Daeyeon 3-dong
 Nam-gu, Busan 608-737, Republic of Korea
;
data_I
_chemical_name_systematic
;
3-Ethylsulfinyl-2-(3-fluorophenyl)-5,6-methylenedioxy-1-benzofuran
;
_chemical_name_common
;
12-Ethylsulfinyl-11-(3-fluorophenyl)-4,6,10-
trioxatricyclo[7.3.0.0^3,7^]dodeca-1,3(7),8,11-tetraene
;
_chemical_formula_moiety     'C17 H13 F O4 S'
_chemical_formula_sum     'C17 H13 F O4 S'
_chemical_formula_iupac     'C17 H13 F O4 S'
_chemical_formula_weight     332.33
_chemical_melting_point     '408'
_symmetry_cell_setting     monoclinic
_symmetry_space_group_name_H-M     'P 21/c'
_symmetry_space_group_name_Hall     '-P 2ybc'
loop_
    _symmetry_equiv_pos_as_xyz
    'x, y, z'
    '-x, y+1/2, -z+1/2'
    '-x, -y, -z'
    'x, -y-1/2, z-1/2'
_cell_length_a     8.8516(2)
_cell_length_b     21.8221(4)
_cell_length_c     7.7228(2)
_cell_angle_alpha     90.00
_cell_angle_beta     102.9490(10)
_cell_angle_gamma     90.00
_cell_volume     1453.80(6)
_cell_formula_units_Z     4
_cell_measurement_reflns_used     6139
_cell_measurement_theta_min     2.86
_cell_measurement_theta_max     28.23
_cell_measurement_temperature     173(2)
_exptl_crystal_description     'block'
_exptl_crystal_colour     'colourless'
_exptl_crystal_size_max     0.39
_exptl_crystal_size_mid     0.29
_exptl_crystal_size_min     0.26
_exptl_crystal_density_diffrn     1.518
_exptl_crystal_density_meas     ?
_exptl_crystal_density_method     'not measured'
_exptl_crystal_F_000     688
_exptl_absorpt_coefficient_mu     0.252
_exptl_absorpt_correction_type     multi-scan
_exptl_absorpt_process_details     '(<i>SADABS</i>; Bruker, 2009)'
_exptl_absorpt_correction_T_min     0.9080
_exptl_absorpt_correction_T_max     0.9366
_exptl_special_details
;
;
_diffrn_ambient_temperature     173(2)
_diffrn_radiation_type     MoK\a
_diffrn_radiation_wavelength     0.71073
_diffrn_radiation_source     'rotating anode'
_diffrn_radiation_monochromator     'graphite multilayer'
_diffrn_measurement_device_type     'Bruker SMART APEXII CCD'
_diffrn_measurement_method     '\f and \w scans'
_diffrn_detector_area_resol_mean     10.0
_diffrn_reflns_number     14376
_diffrn_reflns_av_R_equivalents     0.0253
_diffrn_reflns_av_sigmaI/netI     0.0236
_diffrn_reflns_theta_min     1.87
_diffrn_reflns_theta_max     28.26
_diffrn_reflns_theta_full     28.26
_diffrn_measured_fraction_theta_max     0.997
_diffrn_measured_fraction_theta_full     0.997
_diffrn_reflns_limit_h_min     -11
_diffrn_reflns_limit_h_max     11
_diffrn_reflns_limit_k_min     -29
_diffrn_reflns_limit_k_max     27
_diffrn_reflns_limit_l_min     -10
_diffrn_reflns_limit_l_max     10
_diffrn_standards_number     0
_diffrn_standards_interval_count     ?
_diffrn_standards_interval_time     ?
_diffrn_standards_decay_%     ?
_refine_special_details
;
 Refinement of F^2^ against ALL reflections.  The weighted R-factor wR and
 goodness of fit S are based on F^2^, conventional R-factors R are based
 on F, with F set to zero for negative F^2^. The threshold expression of
 F^2^ > 2sigma(F^2^) is used only for calculating R-factors(gt) etc. and is
 not relevant to the choice of reflections for refinement.  R-factors based
 on F^2^ are statistically about twice as large as those based on F, and R-
 factors based on ALL data will be even larger.
;
_reflns_number_total     3600
_reflns_number_gt     3131
_reflns_threshold_expression     I>2\s(I)
_refine_ls_structure_factor_coef     Fsqd
_refine_ls_matrix_type     full
_refine_ls_R_factor_all     0.0434
_refine_ls_R_factor_gt     0.0378
_refine_ls_wR_factor_gt     0.0970
_refine_ls_wR_factor_ref     0.1011
_refine_ls_goodness_of_fit_ref     1.023
_refine_ls_restrained_S_all     1.023
_refine_ls_number_reflns     3600
_refine_ls_number_parameters     209
_refine_ls_number_restraints     0
_refine_ls_hydrogen_treatment     constr
_refine_ls_weighting_scheme     calc
_refine_ls_weighting_details
         'calc w=1/[\s^2^(Fo^2^)+(0.0488P)^2^+0.7371P] where P=(Fo^2^+2Fc^2^)/3'
_atom_sites_solution_hydrogens     difmap
_atom_sites_solution_primary     direct
_atom_sites_solution_secondary     difmap
_refine_ls_shift/su_max     0.001
_refine_ls_shift/su_mean     0.000
_refine_diff_density_max     0.448
_refine_diff_density_min     -0.352
_refine_ls_extinction_method     none
_refine_ls_extinction_coef     ?
loop_
    _atom_type_symbol
    _atom_type_description
    _atom_type_scat_dispersion_real
    _atom_type_scat_dispersion_imag
    _atom_type_scat_source
    'C' 'C' 0.0033 0.0016
                         'International Tables Vol C Tables 4.2.6.8 and 6.1.1.4'
    'H' 'H' 0.0000 0.0000
                         'International Tables Vol C Tables 4.2.6.8 and 6.1.1.4'
    'O' 'O' 0.0106 0.0060
                         'International Tables Vol C Tables 4.2.6.8 and 6.1.1.4'
    'F' 'F' 0.0171 0.0103
                         'International Tables Vol C Tables 4.2.6.8 and 6.1.1.4'
    'S' 'S' 0.1246 0.1234
                         'International Tables Vol C Tables 4.2.6.8 and 6.1.1.4'
_computing_data_collection     '<i>APEX2</i> (Bruker, 2009)'
_computing_cell_refinement     '<i>SAINT</i> (Bruker, 2009)'
_computing_data_reduction     '<i>SAINT</i> (Bruker, 2009)'
_computing_structure_solution     '<i>SHELXS97</i> (Sheldrick, 2008)'
_computing_structure_refinement     '<i>SHELXL97</i> (Sheldrick, 2008)'
_computing_molecular_graphics
        '<i>ORTEP-3</i> (Farrugia, 1997) and <i>DIAMOND</i> (Brandenburg, 1998)'
_computing_publication_material     '<i>SHELXL97</i> (Sheldrick, 2008)'
loop_
    _atom_site_type_symbol
    _atom_site_label
    _atom_site_fract_x
    _atom_site_fract_y
    _atom_site_fract_z
    _atom_site_U_iso_or_equiv
    _atom_site_adp_type
    _atom_site_calc_flag
    _atom_site_refinement_flags
    _atom_site_occupancy
    _atom_site_symmetry_multiplicity
    _atom_site_disorder_assembly
    _atom_site_disorder_group
    S S1 0.20748(4) 0.653717(15) 0.40724(5) 0.02313(11) Uani d . 1 2 . .
    F F1 -0.09845(13) 0.46852(5) 0.11643(15) 0.0452(3) Uani d . 1 2 . .
    O O1 0.44774(12) 0.52350(4) 0.70767(14) 0.0247(2) Uani d . 1 2 . .
    O O2 0.76433(15) 0.73096(6) 0.93233(18) 0.0424(3) Uani d . 1 2 . .
    O O3 0.86160(15) 0.64201(6) 1.07899(18) 0.0431(3) Uani d . 1 2 . .
    O O4 0.18119(13) 0.70803(5) 0.51487(16) 0.0341(3) Uani d . 1 2 . .
    C C1 0.33826(16) 0.60530(6) 0.55117(19) 0.0215(3) Uani d . 1 2 . .
    C C2 0.47112(16) 0.62662(6) 0.68258(18) 0.0222(3) Uani d . 1 2 . .
    C C3 0.54231(17) 0.68385(7) 0.7276(2) 0.0252(3) Uani d . 1 2 . .
    H H3 0.5037 0.7207 0.6683 0.030 Uiso calc R 1 2 . .
    C C4 0.67160(18) 0.68235(7) 0.8635(2) 0.0271(3) Uani d . 1 2 . .
    C C5 0.72968(17) 0.62887(7) 0.9530(2) 0.0278(3) Uani d . 1 2 . .
    C C6 0.66316(17) 0.57266(7) 0.9140(2) 0.0271(3) Uani d . 1 2 . .
    H H6 0.7020 0.5362 0.9755 0.033 Uiso calc R 1 2 . .
    C C7 0.53247(16) 0.57424(6) 0.77457(19) 0.0229(3) Uani d . 1 2 . .
    C C8 0.32896(16) 0.54330(6) 0.57115(19) 0.0223(3) Uani d . 1 2 . .
    C C9 0.8859(2) 0.70603(8) 1.0666(2) 0.0403(4) Uani d . 1 2 . .
    H H9A 0.9872 0.7137 1.0365 0.048 Uiso calc R 1 2 . .
    H H9B 0.8866 0.7259 1.1821 0.048 Uiso calc R 1 2 . .
    C C10 0.22658(16) 0.49448(6) 0.48447(19) 0.0225(3) Uani d . 1 2 . .
    C C11 0.10942(17) 0.50551(7) 0.3331(2) 0.0257(3) Uani d . 1 2 . .
    H H11 0.0948 0.5451 0.2812 0.031 Uiso calc R 1 2 . .
    C C12 0.01626(18) 0.45741(7) 0.2619(2) 0.0274(3) Uani d . 1 2 . .
    C C13 0.03117(18) 0.39881(7) 0.3285(2) 0.0292(3) Uani d . 1 2 . .
    H H13 -0.0358 0.3668 0.2743 0.035 Uiso calc R 1 2 . .
    C C14 0.14759(19) 0.38828(7) 0.4776(2) 0.0314(3) Uani d . 1 2 . .
    H H14 0.1613 0.3483 0.5272 0.038 Uiso calc R 1 2 . .
    C C15 0.24452(18) 0.43523(7) 0.5557(2) 0.0280(3) Uani d . 1 2 . .
    H H15 0.3238 0.4272 0.6583 0.034 Uiso calc R 1 2 . .
    C C16 0.33604(19) 0.67847(7) 0.2700(2) 0.0306(3) Uani d . 1 2 . .
    H H16A 0.2947 0.7164 0.2061 0.037 Uiso calc R 1 2 . .
    H H16B 0.4390 0.6880 0.3462 0.037 Uiso calc R 1 2 . .
    C C17 0.3535(2) 0.62964(10) 0.1369(3) 0.0450(4) Uani d . 1 2 . .
    H H17A 0.3961 0.5923 0.2000 0.068 Uiso calc R 1 2 . .
    H H17B 0.4237 0.6443 0.0642 0.068 Uiso calc R 1 2 . .
    H H17C 0.2519 0.6206 0.0600 0.068 Uiso calc R 1 2 . .
loop_
    _atom_site_aniso_label
    _atom_site_aniso_U_11
    _atom_site_aniso_U_22
    _atom_site_aniso_U_33
    _atom_site_aniso_U_12
    _atom_site_aniso_U_13
    _atom_site_aniso_U_23
    S1 0.02202(18) 0.01839(17) 0.02712(19) 0.00208(12) 0.00156(13) 0.00075(13)
    F1 0.0445(6) 0.0362(5) 0.0436(6) -0.0053(4) -0.0138(5) -0.0012(4)
    O1 0.0256(5) 0.0197(5) 0.0266(5) 0.0015(4) 0.0013(4) 0.0023(4)
    O2 0.0397(7) 0.0311(6) 0.0465(7) -0.0092(5) -0.0113(6) -0.0031(5)
    O3 0.0365(7) 0.0404(7) 0.0419(7) -0.0063(5) -0.0133(5) 0.0026(5)
    O4 0.0370(6) 0.0226(5) 0.0417(7) 0.0079(4) 0.0069(5) -0.0049(5)
    C1 0.0206(6) 0.0208(6) 0.0233(6) 0.0025(5) 0.0050(5) 0.0011(5)
    C2 0.0216(6) 0.0227(7) 0.0226(7) 0.0025(5) 0.0056(5) -0.0009(5)
    C3 0.0261(7) 0.0212(7) 0.0278(7) 0.0020(5) 0.0046(6) -0.0011(5)
    C4 0.0264(7) 0.0257(7) 0.0288(7) -0.0023(6) 0.0051(6) -0.0037(6)
    C5 0.0225(7) 0.0342(8) 0.0248(7) -0.0003(6) 0.0011(6) -0.0010(6)
    C6 0.0262(7) 0.0271(7) 0.0264(7) 0.0040(6) 0.0021(6) 0.0047(6)
    C7 0.0233(7) 0.0211(7) 0.0241(7) 0.0002(5) 0.0051(5) 0.0000(5)
    C8 0.0219(6) 0.0220(7) 0.0225(7) 0.0022(5) 0.0041(5) 0.0007(5)
    C9 0.0382(9) 0.0403(9) 0.0363(9) -0.0093(8) -0.0048(7) -0.0005(7)
    C10 0.0241(7) 0.0196(6) 0.0253(7) 0.0001(5) 0.0086(5) -0.0007(5)
    C11 0.0279(7) 0.0212(7) 0.0278(7) 0.0001(5) 0.0058(6) -0.0005(5)
    C12 0.0271(7) 0.0274(7) 0.0270(7) 0.0003(6) 0.0045(6) -0.0030(6)
    C13 0.0319(8) 0.0242(7) 0.0333(8) -0.0058(6) 0.0111(6) -0.0059(6)
    C14 0.0391(9) 0.0202(7) 0.0360(8) -0.0007(6) 0.0106(7) 0.0017(6)
    C15 0.0308(7) 0.0236(7) 0.0289(7) 0.0009(6) 0.0050(6) 0.0031(6)
    C16 0.0310(8) 0.0296(8) 0.0301(8) -0.0033(6) 0.0046(6) 0.0080(6)
    C17 0.0486(11) 0.0550(12) 0.0347(9) -0.0016(9) 0.0162(8) -0.0018(8)
_geom_special_details
;
 All esds (except the esd in the dihedral angle between two l.s. planes)
 are estimated using the full covariance matrix.  The cell esds are taken
 into account individually in the estimation of esds in distances, angles
 and torsion angles; correlations between esds in cell parameters are only
 used when they are defined by crystal symmetry.  An approximate (isotropic)
 treatment of cell esds is used for estimating esds involving l.s. planes.
;
loop_
    _geom_bond_atom_site_label_1
    _geom_bond_atom_site_label_2
    _geom_bond_site_symmetry_2
    _geom_bond_distance
    _geom_bond_publ_flag
    S1 O4 . 1.4954(11) ?
    S1 C1 . 1.7651(14) ?
    S1 C16 . 1.8029(16) ?
    F1 C12 . 1.3568(18) ?
    O1 C7 . 1.3717(17) ?
    O1 C8 . 1.3809(16) ?
    O2 C4 . 1.3733(18) ?
    O2 C9 . 1.424(2) ?
    O3 C5 . 1.3724(18) ?
    O3 C9 . 1.420(2) ?
    C1 C8 . 1.366(2) ?
    C1 C2 . 1.4473(19) ?
    C2 C7 . 1.3905(19) ?
    C2 C3 . 1.407(2) ?
    C3 C4 . 1.369(2) ?
    C3 H3 . 0.9500 ?
    C4 C5 . 1.395(2) ?
    C5 C6 . 1.365(2) ?
    C6 C7 . 1.393(2) ?
    C6 H6 . 0.9500 ?
    C8 C10 . 1.4602(19) ?
    C9 H9A . 0.9900 ?
    C9 H9B . 0.9900 ?
    C10 C11 . 1.399(2) ?
    C10 C15 . 1.400(2) ?
    C11 C12 . 1.372(2) ?
    C11 H11 . 0.9500 ?
    C12 C13 . 1.373(2) ?
    C13 C14 . 1.381(2) ?
    C13 H13 . 0.9500 ?
    C14 C15 . 1.385(2) ?
    C14 H14 . 0.9500 ?
    C15 H15 . 0.9500 ?
    C16 C17 . 1.513(3) ?
    C16 H16A . 0.9900 ?
    C16 H16B . 0.9900 ?
    C17 H17A . 0.9800 ?
    C17 H17B . 0.9800 ?
    C17 H17C . 0.9800 ?
loop_
    _geom_angle_atom_site_label_1
    _geom_angle_atom_site_label_2
    _geom_angle_atom_site_label_3
    _geom_angle_site_symmetry_1
    _geom_angle_site_symmetry_3
    _geom_angle
    _geom_angle_publ_flag
    O4 S1 C1 . . 106.63(7) ?
    O4 S1 C16 . . 106.65(7) ?
    C1 S1 C16 . . 97.95(7) ?
    C7 O1 C8 . . 107.07(10) ?
    C4 O2 C9 . . 105.97(13) ?
    C5 O3 C9 . . 105.99(13) ?
    C8 C1 C2 . . 107.41(12) ?
    C8 C1 S1 . . 128.05(11) ?
    C2 C1 S1 . . 124.35(11) ?
    C7 C2 C3 . . 120.10(13) ?
    C7 C2 C1 . . 104.88(12) ?
    C3 C2 C1 . . 135.01(13) ?
    C4 C3 C2 . . 114.80(13) ?
    C4 C3 H3 . . 122.6 ?
    C2 C3 H3 . . 122.6 ?
    C3 C4 O2 . . 127.07(14) ?
    C3 C4 C5 . . 123.50(14) ?
    O2 C4 C5 . . 109.43(13) ?
    C6 C5 O3 . . 126.94(14) ?
    C6 C5 C4 . . 123.35(14) ?
    O3 C5 C4 . . 109.70(14) ?
    C5 C6 C7 . . 113.02(13) ?
    C5 C6 H6 . . 123.5 ?
    C7 C6 H6 . . 123.5 ?
    O1 C7 C2 . . 110.68(12) ?
    O1 C7 C6 . . 124.09(12) ?
    C2 C7 C6 . . 125.22(13) ?
    C1 C8 O1 . . 109.95(12) ?
    C1 C8 C10 . . 135.85(13) ?
    O1 C8 C10 . . 114.20(12) ?
    O3 C9 O2 . . 108.90(13) ?
    O3 C9 H9A . . 109.9 ?
    O2 C9 H9A . . 109.9 ?
    O3 C9 H9B . . 109.9 ?
    O2 C9 H9B . . 109.9 ?
    H9A C9 H9B . . 108.3 ?
    C11 C10 C15 . . 118.99(13) ?
    C11 C10 C8 . . 121.69(13) ?
    C15 C10 C8 . . 119.32(13) ?
    C12 C11 C10 . . 118.03(14) ?
    C12 C11 H11 . . 121.0 ?
    C10 C11 H11 . . 121.0 ?
    F1 C12 C11 . . 117.79(14) ?
    F1 C12 C13 . . 117.90(13) ?
    C11 C12 C13 . . 124.31(14) ?
    C12 C13 C14 . . 117.26(14) ?
    C12 C13 H13 . . 121.4 ?
    C14 C13 H13 . . 121.4 ?
    C13 C14 C15 . . 120.90(14) ?
    C13 C14 H14 . . 119.5 ?
    C15 C14 H14 . . 119.5 ?
    C14 C15 C10 . . 120.50(14) ?
    C14 C15 H15 . . 119.8 ?
    C10 C15 H15 . . 119.8 ?
    C17 C16 S1 . . 111.26(12) ?
    C17 C16 H16A . . 109.4 ?
    S1 C16 H16A . . 109.4 ?
    C17 C16 H16B . . 109.4 ?
    S1 C16 H16B . . 109.4 ?
    H16A C16 H16B . . 108.0 ?
    C16 C17 H17A . . 109.5 ?
    C16 C17 H17B . . 109.5 ?
    H17A C17 H17B . . 109.5 ?
    C16 C17 H17C . . 109.5 ?
    H17A C17 H17C . . 109.5 ?
    H17B C17 H17C . . 109.5 ?
loop_
    _geom_torsion_atom_site_label_1
    _geom_torsion_atom_site_label_2
    _geom_torsion_atom_site_label_3
    _geom_torsion_atom_site_label_4
    _geom_torsion_site_symmetry_1
    _geom_torsion_site_symmetry_2
    _geom_torsion_site_symmetry_3
    _geom_torsion_site_symmetry_4
    _geom_torsion
    _geom_torsion_publ_flag
    O4 S1 C1 C8 . . . . 134.07(14) ?
    C16 S1 C1 C8 . . . . -115.83(15) ?
    O4 S1 C1 C2 . . . . -40.34(14) ?
    C16 S1 C1 C2 . . . . 69.76(13) ?
    C8 C1 C2 C7 . . . . -0.34(16) ?
    S1 C1 C2 C7 . . . . 175.05(11) ?
    C8 C1 C2 C3 . . . . 178.82(16) ?
    S1 C1 C2 C3 . . . . -5.8(2) ?
    C7 C2 C3 C4 . . . . 0.3(2) ?
    C1 C2 C3 C4 . . . . -178.78(16) ?
    C2 C3 C4 O2 . . . . 178.99(15) ?
    C2 C3 C4 C5 . . . . -0.4(2) ?
    C9 O2 C4 C3 . . . . -178.18(17) ?
    C9 O2 C4 C5 . . . . 1.29(19) ?
    C9 O3 C5 C6 . . . . 178.63(17) ?
    C9 O3 C5 C4 . . . . -0.03(19) ?
    C3 C4 C5 C6 . . . . 0.0(3) ?
    O2 C4 C5 C6 . . . . -179.54(15) ?
    C3 C4 C5 O3 . . . . 178.68(15) ?
    O2 C4 C5 O3 . . . . -0.81(19) ?
    O3 C5 C6 C7 . . . . -177.91(15) ?
    C4 C5 C6 C7 . . . . 0.6(2) ?
    C8 O1 C7 C2 . . . . -0.45(16) ?
    C8 O1 C7 C6 . . . . -179.59(14) ?
    C3 C2 C7 O1 . . . . -178.82(13) ?
    C1 C2 C7 O1 . . . . 0.49(16) ?
    C3 C2 C7 C6 . . . . 0.3(2) ?
    C1 C2 C7 C6 . . . . 179.62(14) ?
    C5 C6 C7 O1 . . . . 178.29(14) ?
    C5 C6 C7 C2 . . . . -0.7(2) ?
    C2 C1 C8 O1 . . . . 0.08(16) ?
    S1 C1 C8 O1 . . . . -175.09(10) ?
    C2 C1 C8 C10 . . . . -179.64(16) ?
    S1 C1 C8 C10 . . . . 5.2(3) ?
    C7 O1 C8 C1 . . . . 0.22(16) ?
    C7 O1 C8 C10 . . . . 180.00(12) ?
    C5 O3 C9 O2 . . . . 0.8(2) ?
    C4 O2 C9 O3 . . . . -1.3(2) ?
    C1 C8 C10 C11 . . . . 5.9(3) ?
    O1 C8 C10 C11 . . . . -173.83(13) ?
    C1 C8 C10 C15 . . . . -173.27(17) ?
    O1 C8 C10 C15 . . . . 7.0(2) ?
    C15 C10 C11 C12 . . . . 0.5(2) ?
    C8 C10 C11 C12 . . . . -178.70(14) ?
    C10 C11 C12 F1 . . . . 179.18(13) ?
    C10 C11 C12 C13 . . . . -0.6(2) ?
    F1 C12 C13 C14 . . . . -179.45(14) ?
    C11 C12 C13 C14 . . . . 0.3(2) ?
    C12 C13 C14 C15 . . . . 0.1(2) ?
    C13 C14 C15 C10 . . . . -0.2(2) ?
    C11 C10 C15 C14 . . . . -0.1(2) ?
    C8 C10 C15 C14 . . . . 179.08(14) ?
    O4 S1 C16 C17 . . . . -172.19(12) ?
    C1 S1 C16 C17 . . . . 77.73(13) ?
loop_
    _geom_hbond_atom_site_label_D
    _geom_hbond_atom_site_label_H
    _geom_hbond_atom_site_label_A
    _geom_hbond_site_symmetry_A
    _geom_hbond_distance_DH
    _geom_hbond_distance_HA
    _geom_hbond_distance_DA
    _geom_hbond_angle_DHA
    C9 H9A O4 4_676 0.99 2.45 3.314(2) 145
    C9 H9B O2 4_576 0.99 2.59 3.519(3) 156
    C16 H16A O4 4_575 0.99 2.29 3.2689(19) 169
    C6 H6 F1 1_656 0.95 2.37 3.2532(18) 154
    C17 H17B Cg1 1_554 0.98 2.74 3.642(3) 153
_iucr_refine_instructions_details
;
TITL 1214 IN P2(1)/C
CELL  0.71073  8.85160 21.82210  7.72280 90.00000 102.94900 90.00000
ZERR 4  0.00020  0.00040  0.00020  0.00000  0.00100  0.00000
LATT 1
SYMM -X, Y+ 0.50000, -Z+ 0.50000
SFAC C H O F S
UNIT 68 52 16 4 4
TEMP -100
L.S. 15
BOND $H
CONF
ACTA
BOND
FMAP 2
MPLA 9 C1 C2 C3 C4 C5 C6 C7 O1 C8
MPLA 7 C10 C11 C12 C13 C14 C15 F1
EQIV $1 1+X, 1.5-Y, 0.5+Z
EQIV $2 X, 1.5-Y, 0.5+Z
EQIV $3 X, 1.5-Y, -0.5+Z
EQIV $4 1+x, y, 1+z
HTAB C9 O4_$1
HTAB C9 O2_$2
HTAB C16 O4_$3
HTAB C6 F1_$4
PLAN 20
SIZE 0.263 0.29 0.39
WGHT    0.048800    0.737100
FVAR       0.09964
S1    5    0.207476    0.653717    0.407244    11.00000    0.02202    0.01839 =
         0.02712    0.00075    0.00156    0.00208
F1    4   -0.098454    0.468525    0.116431    11.00000    0.04451    0.03620 =
         0.04361   -0.00119   -0.01376   -0.00526
O1    3    0.447738    0.523501    0.707673    11.00000    0.02557    0.01970 =
         0.02656    0.00230    0.00130    0.00153
O2    3    0.764331    0.730963    0.932332    11.00000    0.03970    0.03109 =
         0.04649   -0.00310   -0.01127   -0.00925
O3    3    0.861600    0.642010    1.078991    11.00000    0.03649    0.04040 =
         0.04192    0.00261   -0.01333   -0.00625
O4    3    0.181192    0.708027    0.514867    11.00000    0.03704    0.02260 =
         0.04167   -0.00488    0.00691    0.00790
C1    1    0.338260    0.605296    0.551168    11.00000    0.02060    0.02080 =
         0.02325    0.00112    0.00499    0.00252
C2    1    0.471123    0.626623    0.682582    11.00000    0.02158    0.02270 =
         0.02265   -0.00095    0.00558    0.00250
C3    1    0.542313    0.683854    0.727587    11.00000    0.02607    0.02118 =
         0.02777   -0.00107    0.00463    0.00196
AFIX  43
H3    2    0.503660    0.720680    0.668267    11.00000   -1.20000
AFIX   0
C4    1    0.671600    0.682354    0.863487    11.00000    0.02643    0.02567 =
         0.02880   -0.00374    0.00507   -0.00233
C5    1    0.729676    0.628866    0.953005    11.00000    0.02253    0.03418 =
         0.02481   -0.00103    0.00112   -0.00029
C6    1    0.663163    0.572663    0.913955    11.00000    0.02616    0.02706 =
         0.02639    0.00465    0.00213    0.00402
AFIX  43
H6    2    0.701979    0.536235    0.975469    11.00000   -1.20000
AFIX   0
C7    1    0.532467    0.574237    0.774566    11.00000    0.02332    0.02112 =
         0.02411    0.00000    0.00505    0.00025
C8    1    0.328959    0.543298    0.571150    11.00000    0.02195    0.02198 =
         0.02248    0.00069    0.00408    0.00224
C9    1    0.885860    0.706026    1.066638    11.00000    0.03821    0.04028 =
         0.03632   -0.00049   -0.00483   -0.00926
AFIX  23
H9A   2    0.987188    0.713683    1.036500    11.00000   -1.20000
H9B   2    0.886636    0.725871    1.182112    11.00000   -1.20000
AFIX   0
C10   1    0.226584    0.494483    0.484472    11.00000    0.02406    0.01964 =
         0.02526   -0.00070    0.00857    0.00009
C11   1    0.109423    0.505510    0.333112    11.00000    0.02785    0.02124 =
         0.02779   -0.00050    0.00580    0.00013
AFIX  43
H11   2    0.094810    0.545145    0.281168    11.00000   -1.20000
AFIX   0
C12   1    0.016261    0.457406    0.261907    11.00000    0.02709    0.02741 =
         0.02699   -0.00297    0.00447    0.00030
C13   1    0.031172    0.398814    0.328508    11.00000    0.03186    0.02425 =
         0.03331   -0.00589    0.01110   -0.00582
AFIX  43
H13   2   -0.035826    0.366843    0.274291    11.00000   -1.20000
AFIX   0
C14   1    0.147589    0.388283    0.477566    11.00000    0.03911    0.02024 =
         0.03600    0.00167    0.01059   -0.00067
AFIX  43
H14   2    0.161339    0.348286    0.527173    11.00000   -1.20000
AFIX   0
C15   1    0.244519    0.435226    0.555666    11.00000    0.03076    0.02357 =
         0.02892    0.00313    0.00502    0.00094
AFIX  43
H15   2    0.323787    0.427166    0.658327    11.00000   -1.20000
AFIX   0
C16   1    0.336038    0.678473    0.270009    11.00000    0.03099    0.02957 =
         0.03014    0.00804    0.00459   -0.00334
AFIX  23
H16A  2    0.294683    0.716353    0.206074    11.00000   -1.20000
H16B  2    0.439003    0.688021    0.346224    11.00000   -1.20000
AFIX   0
C17   1    0.353484    0.629642    0.136854    11.00000    0.04863    0.05501 =
         0.03469   -0.00176    0.01621   -0.00162
AFIX 137
H17A  2    0.396132    0.592344    0.200016    11.00000   -1.50000
H17B  2    0.423747    0.644325    0.064228    11.00000   -1.50000
H17C  2    0.251876    0.620621    0.060049    11.00000   -1.50000
HKLF 4
REM  1214 IN P2(1)/C
REM R1 =  0.0378 for   3131 Fo > 4sig(Fo)  and  0.0434 for all   3600 data
REM    209 parameters refined using      0 restraints
END
WGHT      0.0485      0.7411
REM Highest difference peak  0.448,  deepest hole -0.352,  1-sigma level  0.060
Q1    1   0.2913  0.6776  0.4151  11.00000  0.05    0.45
Q2    1   0.5182  0.6016  0.7170  11.00000  0.05    0.30
Q3    1   0.2787  0.5183  0.5190  11.00000  0.05    0.30
Q4    1   0.6227  0.6821  0.7682  11.00000  0.05    0.29
Q5    1   0.5208  0.6535  0.6904  11.00000  0.05    0.25
Q6    1   0.2501  0.4626  0.5092  11.00000  0.05    0.24
Q7    1   0.2750  0.6526  0.1942  11.00000  0.05    0.24
Q8    1   0.0676  0.4817  0.2961  11.00000  0.05    0.23
Q9    1   0.4167  0.6197  0.6052  11.00000  0.05    0.23
Q10   1   0.1725  0.4171  0.5346  11.00000  0.05    0.22
Q11   1   0.3407  0.5766  0.5325  11.00000  0.05    0.22
Q12   1   0.7003  0.6012  0.9201  11.00000  0.05    0.21
Q13   1   0.7074  0.6520  0.8884  11.00000  0.05    0.21
Q14   1   0.2906  0.6279  0.4845  11.00000  0.05    0.21
Q15   1   0.2472  0.7023  0.2205  11.00000  0.05    0.20
Q16   1   0.0234  0.4292  0.2991  11.00000  0.05    0.20
Q17   1   0.1227  0.6296  0.3662  11.00000  0.05    0.19
Q18   1   0.1240  0.3385  0.5091  11.00000  0.05    0.19
Q19   1   0.3382  0.6441  0.2461  11.00000  0.05    0.19
Q20   1   1.0018  0.6863  0.9700  11.00000  0.05    0.19
;
