# Supplementary material for: 3-Ethyl­sulfinyl-2-(3-fluoro­phen­yl)-5,6-methyl­enedi­oxy-1-benzofuran
Source: Acta Crystallogr Sect E Struct Rep Online. 2012 Nov 14;68(Pt 12):o3339. doi: 10.1107/S1600536812044832 (PMC3588941; doi:10.1107/S1600536812044832)
Supplement: Supplementary file 2 [file e-68-o3339-Isup2.hkl]

# 
# h,k,l, Fc-squared, Fo-squared, sigma(Fo-squared) and status flag 
# 
data_I
_shelx_title ' 1214 IN P2(1)/C' 
_shelx_refln_list_code          4 
_shelx_F_calc_maximum      349.59 
_exptl_crystal_F_000       688.00 
_reflns_d_resolution_high  0.7505 
 
loop_ 
 _symmetry_equiv_pos_as_xyz 
 'x, y, z' 
 '-x, y+1/2, -z+1/2' 
 '-x, -y, -z' 
 'x, -y-1/2, z-1/2' 
 
_cell_length_a     8.8516 
_cell_length_b    21.8221 
_cell_length_c     7.7228 
_cell_angle_alpha  90.000 
_cell_angle_beta  102.949 
_cell_angle_gamma  90.000 
 
_shelx_F_squared_multiplier     1.000 
 
loop_ 
 _refln_index_h 
 _refln_index_k 
 _refln_index_l 
 _refln_F_squared_calc 
 _refln_F_squared_meas 
 _refln_F_squared_sigma 
 _refln_observed_status 
   1   0   0       36.64       24.70      0.84 o 
   2   0   0     6096.01     6280.21     83.48 o 
   3   0   0     2354.98     2318.93     21.88 o 
   4   0   0       68.20       98.66      2.78 o 
   5   0   0       67.87      100.44      3.08 o 
   6   0   0      683.30      719.35     10.05 o 
   7   0   0      650.77      642.68     10.26 o 
   8   0   0       24.01       21.61      4.14 o 
   9   0   0     2676.30     2748.16     46.99 o 
  10   0   0       52.49       41.30      6.04 o 
  11   0   0        0.34       -3.02      3.02 o 
   1   1   0        4.52       -0.36      0.36 o 
   2   1   0     1142.55     1098.87      7.88 o 
   3   1   0      281.57      255.86      2.45 o 
   4   1   0      784.26      700.24      5.66 o 
   5   1   0      314.80      324.89      3.42 o 
   6   1   0     1780.14     1720.96     14.01 o 
   7   1   0      451.81      388.00      5.64 o 
   8   1   0      467.49      479.21      7.44 o 
   9   1   0      636.78      656.68     14.95 o 
  10   1   0        6.92        9.29      3.15 o 
  11   1   0       60.63       61.85      5.70 o 
   0   2   0     2085.19     1789.56     33.45 o 
   1   2   0       48.32       46.77      0.70 o 
   2   2   0     4413.28     4699.98     28.94 o 
   3   2   0     1276.89     1334.74      9.74 o 
   4   2   0       46.89       51.53      1.06 o 
   5   2   0      840.53      859.38      7.26 o 
   6   2   0      187.22      188.77      2.92 o 
   7   2   0       70.10       64.36      2.19 o 
   8   2   0       49.09       54.10      3.15 o 
   9   2   0      137.42      140.23      5.34 o 
  10   2   0       20.72       20.35      3.56 o 
  11   2   0        3.86        7.05      3.15 o 
   1   3   0       51.16       42.58      0.67 o 
   2   3   0      866.59     1015.83      6.85 o 
   3   3   0      445.35      457.35      3.83 o 
   4   3   0       21.93       30.03      1.02 o 
   5   3   0        9.99        6.53      0.68 o 
   6   3   0        1.23        0.81      0.60 o 
   7   3   0      102.01       83.44      2.40 o 
   8   3   0      914.87      907.61     15.33 o 
   9   3   0      137.00      135.62      5.34 o 
  10   3   0       24.03       21.58      3.56 o 
  11   3   0        0.31        0.67      2.33 o 
   0   4   0     2707.91     2805.78     82.54 o 
   1   4   0     1285.93     1290.94      8.61 o 
   2   4   0      600.51      506.75      3.88 o 
   3   4   0      127.82      155.78      1.76 o 
   4   4   0       10.94       23.49      0.78 o 
   5   4   0      187.64      136.14      2.21 o 
   6   4   0     1453.09     1512.62     13.11 o 
   7   4   0       66.99       64.06      2.19 o 
   8   4   0       23.22       19.17      1.68 o 
   9   4   0       68.83       65.48      3.54 o 
  10   4   0       16.19       13.09      3.56 o 
  11   4   0        3.56        2.52      2.48 o 
   1   5   0     2096.10     2116.70     14.07 o 
   2   5   0     1040.03     1125.49      7.39 o 
   3   5   0     4975.28     5160.67     31.93 o 
   4   5   0      816.20      736.10      6.01 o 
   5   5   0      774.82      823.64      7.57 o 
   6   5   0     3220.44     3246.21     24.48 o 
   7   5   0       84.37       84.62      2.75 o 
   8   5   0      691.55      687.57     11.79 o 
   9   5   0        1.88        0.29      2.42 o 
  10   5   0       58.14       49.38      4.28 o 
  11   5   0      182.48      182.66     10.05 o 
   0   6   0     5000.58     4916.40     78.67 o 
   1   6   0      133.23      140.25      1.62 o 
   2   6   0      371.34      395.43      3.33 o 
   3   6   0     2669.45     2767.03     17.11 o 
   4   6   0      318.99      347.67      3.49 o 
   5   6   0      100.74       74.25      2.28 o 
   6   6   0       33.89       43.02      1.52 o 
   7   6   0      143.46      130.98      3.35 o 
   8   6   0      201.87      193.34      4.35 o 
   9   6   0      379.46      391.19      9.89 o 
  10   6   0      236.50      259.18      8.14 o 
  11   6   0        0.04        0.00      2.33 o 
   1   7   0     3793.23     3821.54     32.01 o 
   2   7   0     3302.01     3430.24     21.61 o 
   3   7   0       22.57       13.99      0.59 o 
   4   7   0      141.70      124.06      1.77 o 
   5   7   0       70.81       77.95      2.09 o 
   6   7   0        5.64        7.44      0.82 o 
   7   7   0       41.07       42.38      2.01 o 
   8   7   0        3.47        1.31      1.06 o 
   9   7   0       85.64       89.67      4.82 o 
  10   7   0       24.31       30.06      3.49 o 
  11   7   0        2.23        2.52      2.48 o 
   0   8   0      337.61      362.17      5.13 o 
   1   8   0      970.92     1019.96      7.56 o 
   2   8   0      196.92      186.16      3.11 o 
   3   8   0     1326.30     1477.66      9.95 o 
   4   8   0        4.22        7.39      0.63 o 
   5   8   0       30.14       22.80      1.06 o 
   6   8   0      423.80      422.58      5.32 o 
   7   8   0       15.01       13.93      1.41 o 
   8   8   0      224.34      212.51      5.22 o 
   9   8   0       52.81       46.45      3.85 o 
  10   8   0        2.46        2.35      2.33 o 
  11   8   0        0.85        3.33      2.67 o 
   1   9   0     1398.08     1386.43      9.95 o 
   2   9   0      536.09      643.61      5.17 o 
   3   9   0     2180.24     2436.15     15.54 o 
   4   9   0       58.39       64.78      1.58 o 
   5   9   0      539.93      529.96      5.44 o 
   6   9   0       45.30       50.82      1.80 o 
   7   9   0      329.68      313.59      5.17 o 
   8   9   0     1665.00     1656.11     22.76 o 
   9   9   0       20.17       21.54      2.91 o 
  10   9   0       20.69       30.28      3.49 o 
   0  10   0      129.50       96.92      2.28 o 
   1  10   0       44.80       51.51      1.12 o 
   2  10   0      946.16      964.86      7.29 o 
   3  10   0       39.98       23.19      0.94 o 
   4  10   0      559.49      572.03      5.34 o 
   5  10   0      408.73      394.75      5.01 o 
   6  10   0       24.79       20.68      1.49 o 
   7  10   0      209.06      219.90      4.46 o 
   8  10   0        3.45        3.75      1.92 o 
   9  10   0       17.82       13.82      2.91 o 
  10  10   0      115.19      117.74      6.15 o 
   1  11   0      286.97      345.84      3.71 o 
   2  11   0     1122.34     1213.14      9.19 o 
   3  11   0     1217.54     1250.68      9.68 o 
   4  11   0       61.73       42.71      1.31 o 
   5  11   0        2.84        1.35      0.63 o 
   6  11   0     1075.62     1069.39     11.81 o 
   7  11   0       62.08       49.51      2.22 o 
   8  11   0       69.13       63.05      4.04 o 
   9  11   0      159.27      148.72      6.40 o 
  10  11   0       86.07       89.35      5.23 o 
   0  12   0      951.50      886.94     10.39 o 
   1  12   0      393.57      422.83      4.67 o 
   2  12   0      465.93      494.73      4.90 o 
   3  12   0        6.44        7.62      0.74 o 
   4  12   0      294.91      271.32      3.60 o 
   5  12   0      294.90      276.85      4.15 o 
   6  12   0       85.71       76.80      2.54 o 
   7  12   0      410.54      421.92      8.05 o 
   8  12   0       29.03       32.63      3.49 o 
   9  12   0      156.95      155.60     11.75 o 
  10  12   0       12.08       18.81      3.26 o 
   1  13   0      252.08      246.55      3.55 o 
   2  13   0       29.13       24.63      1.44 o 
   3  13   0      193.96      149.72      4.43 o 
   4  13   0      100.13       95.46      2.38 o 
   5  13   0        0.25       -0.08      0.72 o 
   6  13   0      395.42      404.08      6.42 o 
   7  13   0      388.11      391.30      8.45 o 
   8  13   0       14.45       13.16      2.91 o 
   9  13   0       11.01        7.98      2.67 o 
  10  13   0       35.93       29.74      3.65 o 
   0  14   0      229.43      234.00      5.41 o 
   1  14   0      148.42      162.69      3.74 o 
   2  14   0     1731.71     1736.49     14.21 o 
   3  14   0     2684.39     2675.08     20.69 o 
   4  14   0      155.41      147.49      2.74 o 
   5  14   0      418.78      399.52      5.59 o 
   6  14   0      137.87      129.81      3.38 o 
   7  14   0      166.37      170.74      8.87 o 
   8  14   0       58.31       42.78      3.65 o 
   9  14   0        3.25        3.31      2.78 o 
  10  14   0      107.23      107.56      5.99 o 
   1  15   0      549.72      476.62      5.73 o 
   2  15   0      544.25      471.31      5.77 o 
   3  15   0       99.63      113.85      2.54 o 
   4  15   0     1102.33     1063.67      9.93 o 
   5  15   0      352.48      339.25      5.33 o 
   6  15   0      183.06      178.79      4.51 o 
   7  15   0       38.03       33.53      2.96 o 
   8  15   0        0.60        2.17      3.36 o 
   9  15   0      150.56      165.88      6.98 o 
   0  16   0      201.90      211.67      4.64 o 
   1  16   0     1239.62     1201.65     10.91 o 
   2  16   0       38.01       37.66      1.56 o 
   3  16   0      396.15      422.00      5.39 o 
   4  16   0        2.76        3.66      0.86 o 
   5  16   0      907.35      875.46     12.59 o 
   6  16   0        0.93       -1.28      1.60 o 
   7  16   0       89.39       82.53      6.19 o 
   8  16   0      192.06      183.31      8.07 o 
   9  16   0       25.16       26.76      3.65 o 
   1  17   0     1367.58     1318.08     12.42 o 
   2  17   0       84.67       97.24      2.65 o 
   3  17   0      633.72      594.07      7.05 o 
   4  17   0        6.73       11.55      1.38 o 
   5  17   0       23.84       23.74      1.90 o 
   6  17   0       30.88       44.43      3.13 o 
   7  17   0       25.16       33.38      3.49 o 
   8  17   0      484.10      489.02     23.86 o 
   9  17   0       69.13       71.09      6.31 o 
   0  18   0        4.56       10.07      1.38 o 
   1  18   0      160.08      165.75      3.39 o 
   2  18   0      541.84      529.71      7.17 o 
   3  18   0       43.51       35.21      1.72 o 
   4  18   0       55.13       59.54      2.22 o 
   5  18   0      166.49      161.40      5.31 o 
   6  18   0        0.73        3.93      2.59 o 
   7  18   0      103.15      105.37      5.23 o 
   8  18   0       29.08       22.94      3.85 o 
   9  18   0        7.16        8.06      2.91 o 
   1  19   0      760.89      762.62      8.82 o 
   2  19   0        7.17        7.84      1.13 o 
   3  19   0      585.42      571.71      8.71 o 
   4  19   0       84.26       84.93      5.48 o 
   5  19   0       10.73        5.17      1.92 o 
   6  19   0      133.10      148.28      8.12 o 
   7  19   0        0.28       -1.74      1.74 o 
   8  19   0      128.35      117.37      5.99 o 
   0  20   0       18.66       17.59      1.92 o 
   1  20   0     1579.66     1569.71     16.18 o 
   2  20   0      434.73      410.68      6.69 o 
   3  20   0       76.80       82.25      3.96 o 
   4  20   0        5.87        5.04      1.92 o 
   5  20   0      693.66      635.85     13.17 o 
   6  20   0       22.77       29.09      3.49 o 
   7  20   0       72.73       82.78      4.82 o 
   8  20   0        4.77       10.21      3.12 o 
   1  21   0      406.16      421.18      7.19 o 
   2  21   0        9.13       12.34      1.64 o 
   3  21   0      400.33      394.98     15.70 o 
   4  21   0      386.12      421.32     12.11 o 
   5  21   0       20.19       19.46      2.91 o 
   6  21   0      150.16      172.10      6.77 o 
   7  21   0       70.12       73.87      5.78 o 
   0  22   0       72.85       81.15      4.59 o 
   1  22   0        8.66       11.70      1.56 o 
   2  22   0       68.90       69.62      3.54 o 
   3  22   0      718.52      722.17     18.63 o 
   4  22   0        0.24        2.30      2.42 o 
   5  22   0      176.40      164.72      7.83 o 
   6  22   0        9.98       10.77      2.67 o 
   7  22   0       28.62       38.61      4.07 o 
   1  23   0      203.85      217.65      9.57 o 
   2  23   0      109.73      102.75      5.70 o 
   3  23   0       29.72       26.54      3.56 o 
   4  23   0      170.80      155.38     11.58 o 
   5  23   0      132.99      123.67     14.10 o 
   6  23   0       55.67       58.86      5.31 o 
   7  23   0        8.66       11.79      3.07 o 
   0  24   0       79.79       83.60      8.06 o 
   1  24   0       34.50       45.68      4.27 o 
   2  24   0       24.56       26.81      4.03 o 
   3  24   0        7.28        7.55      2.85 o 
   4  24   0        7.98       14.76      3.56 o 
   5  24   0       46.12       35.59      4.59 o 
   6  24   0        4.38        4.81      6.55 o 
   1  25   0        0.89        4.46      2.42 o 
   2  25   0       54.98       61.27      4.99 o 
   3  25   0       86.26       92.89      7.55 o 
   4  25   0       12.74       17.12      3.56 o 
   5  25   0       40.15       46.84      4.99 o 
   0  26   0      404.66      467.36     19.14 o 
   1  26   0       39.75       33.81      4.27 o 
   2  26   0      196.92      199.94     10.07 o 
   3  26   0       99.94      103.90      6.41 o 
   4  26   0       42.81       41.69      4.99 o 
   5  26   0       79.21      100.88      7.12 o 
   1  27   0       53.76       53.33      7.05 o 
   2  27   0       53.95       50.72      6.55 o 
   3  27   0       13.10       21.67      4.27 o 
   4  27   0        9.58        6.27      3.15 o 
   0  28   0      237.78      304.19     15.11 o 
   1  28   0        9.03       16.92      3.56 o 
   2  28   0        0.77        0.86      2.42 o 
   3  28   0       42.99       68.80     10.07 o 
 -11   1   1      300.43      291.59     12.09 o 
 -10   1   1       23.95       23.60      3.65 o 
  -9   1   1      102.16       88.72      4.53 o 
  -8   1   1       49.46       44.65      3.24 o 
  -7   1   1      645.16      646.29      8.04 o 
  -6   1   1      275.37      280.20      3.44 o 
  -5   1   1     1590.94     1553.34     11.96 o 
  -4   1   1      447.85      402.39      3.95 o 
  -3   1   1      201.58      225.97      2.44 o 
  -2   1   1     1115.91     1173.58      9.10 o 
  -1   1   1     1043.65     1024.53     17.09 o 
   0   1   1     3840.74     4077.75     70.14 o 
   1   1   1      728.39      766.10      7.50 o 
   2   1   1     1507.86     1523.14     11.81 o 
   3   1   1     1501.00     1493.85     11.46 o 
   4   1   1     1901.48     2115.00     16.06 o 
   5   1   1     1032.21     1026.39      9.06 o 
   6   1   1      996.32      954.26     10.01 o 
   7   1   1       39.40       36.56      1.78 o 
   8   1   1       92.89       87.36      9.07 o 
   9   1   1      233.26      225.50     14.10 o 
  10   1   1       39.33       37.70      4.27 o 
  11   1   1        3.44        0.88      6.55 o 
 -11   2   1        0.12       -0.50      2.85 o 
 -10   2   1      306.47      320.46     11.20 o 
  -9   2   1      108.87      119.55      4.87 o 
  -8   2   1      435.38      422.92      9.06 o 
  -7   2   1       27.06       29.36      3.34 o 
  -6   2   1        3.00        6.33      1.33 o 
  -5   2   1       90.03       82.72      2.34 o 
  -4   2   1     2408.65     2359.14     18.11 o 
  -3   2   1     1633.36     1660.10     12.02 o 
  -2   2   1     9024.11     9214.05    175.13 o 
  -1   2   1    17944.87    15906.31    175.41 o 
   0   2   1     2050.30     2242.46     22.12 o 
   1   2   1     4236.47     4197.75     48.53 o 
   2   2   1     6454.87     6507.08     45.35 o 
   3   2   1      351.58      354.50      3.50 o 
   4   2   1      259.13      350.54      3.91 o 
   5   2   1     1194.07     1230.72     10.46 o 
   6   2   1      176.42      161.39      3.59 o 
   7   2   1      871.04      860.09     10.32 o 
   8   2   1      479.96      473.05     12.82 o 
   9   2   1       84.58       89.21      5.70 o 
  10   2   1        6.71        6.55      2.85 o 
  11   2   1      130.44      135.98      7.83 o 
 -11   3   1       71.28       71.51      8.06 o 
 -10   3   1       61.11       71.64      4.69 o 
  -9   3   1       56.21       48.35      3.12 o 
  -8   3   1        0.02        0.18      1.21 o 
  -7   3   1     1506.71     1475.70     17.69 o 
  -6   3   1       16.40       24.13      1.12 o 
  -5   3   1      371.28      333.76      3.56 o 
  -4   3   1      330.03      279.68      2.89 o 
  -3   3   1     1130.14     1143.85      8.58 o 
  -2   3   1     5187.92     5504.32     99.39 o 
  -1   3   1     3114.26     3055.42     41.05 o 
   0   3   1      286.59      301.25      3.62 o 
   1   3   1     7563.24     7519.75    124.61 o 
   2   3   1     2274.00     2384.04     17.17 o 
   3   3   1     2059.92     2083.98     14.88 o 
   4   3   1       43.01       52.09      1.82 o 
   5   3   1     1816.96     1776.62     14.24 o 
   6   3   1      415.61      363.75      5.20 o 
   7   3   1       27.08       28.73      2.10 o 
   8   3   1     1539.09     1478.88     27.41 o 
   9   3   1      105.35       93.24      5.70 o 
  10   3   1      345.15      337.54     22.16 o 
  11   3   1        1.19        3.02      2.85 o 
 -11   4   1       92.96       99.72      9.07 o 
 -10   4   1       41.46       44.78      4.09 o 
  -9   4   1       65.30       67.51      6.98 o 
  -8   4   1       48.37       37.27      2.46 o 
  -7   4   1      269.41      262.80      4.73 o 
  -6   4   1      913.52      908.25      8.65 o 
  -5   4   1      270.20      299.47      3.33 o 
  -4   4   1     1640.19     1622.45     12.24 o 
  -3   4   1      142.02      146.42      1.67 o 
  -2   4   1    13888.17    13000.04    197.62 o 
  -1   4   1    11870.53    10836.01    114.52 o 
   0   4   1     8923.86     8131.25     91.45 o 
   1   4   1     4021.25     4121.69     32.01 o 
   2   4   1     5117.10     5506.87     38.43 o 
   3   4   1      743.90      852.83      6.65 o 
   4   4   1      850.51      908.37      7.29 o 
   5   4   1       59.79       70.65      1.76 o 
   6   4   1        6.28        5.14      0.85 o 
   7   4   1       36.84       37.56      2.45 o 
   8   4   1        1.55       -0.50      2.52 o 
   9   4   1      289.23      281.38     10.07 o 
  10   4   1        0.11       -0.14      2.42 o 
  11   4   1       70.64       78.90      7.55 o 
 -11   5   1       23.45       25.18      6.04 o 
 -10   5   1        0.16       -1.19      1.89 o 
  -9   5   1        2.41        1.87      1.71 o 
  -8   5   1       10.98       11.68      1.85 o 
  -7   5   1       17.23        9.21      1.24 o 
  -6   5   1        5.74        3.61      0.86 o 
  -5   5   1      943.09      914.27      8.27 o 
  -4   5   1       53.97       55.16      1.15 o 
  -3   5   1        0.02       -0.31      0.31 o 
  -2   5   1      151.84      174.06      1.91 o 
  -1   5   1     1769.32     1763.42     12.60 o 
   0   5   1        1.73        2.33      0.54 o 
   1   5   1       56.36       35.31      0.76 o 
   2   5   1     1160.46     1235.07      9.21 o 
   3   5   1     1565.55     1599.12     11.41 o 
   4   5   1      267.41      309.41      3.39 o 
   5   5   1       99.96       92.01      2.06 o 
   6   5   1        0.14        0.59      0.61 o 
   7   5   1        3.21        5.00      1.16 o 
   8   5   1      287.02      309.30      9.97 o 
   9   5   1       14.33       19.14      3.56 o 
  10   5   1       43.18       50.44      4.99 o 
  11   5   1       14.04       10.58      3.56 o 
 -11   6   1       84.68       88.64      8.06 o 
 -10   6   1        8.87        2.95      2.48 o 
  -9   6   1      192.13      186.94      6.53 o 
  -8   6   1      140.42      140.85      4.45 o 
  -7   6   1      323.29      322.13      5.54 o 
  -6   6   1        3.56        4.16      0.95 o 
  -5   6   1     1355.11     1441.65     12.18 o 
  -4   6   1        0.41        4.65      0.48 o 
  -3   6   1      370.26      377.78      3.34 o 
  -2   6   1      277.44      271.43      2.72 o 
  -1   6   1      763.25      794.94      6.22 o 
   0   6   1     4312.95     4360.08     33.95 o 
   1   6   1       47.83       64.41      1.58 o 
   2   6   1       47.88       33.08      0.90 o 
   3   6   1        0.36        6.00      0.60 o 
   4   6   1       23.22       34.03      1.04 o 
   5   6   1      122.72      121.45      2.41 o 
   6   6   1       30.76       38.42      1.70 o 
   7   6   1      139.48      158.00      5.86 o 
   8   6   1        6.57        5.04      2.14 o 
   9   6   1      197.70      193.08      8.17 o 
  10   6   1       23.96       23.03      3.87 o 
 -11   7   1      105.19      105.92      6.74 o 
 -10   7   1       34.02       36.35      4.77 o 
  -9   7   1     1390.85     1390.61     21.81 o 
  -8   7   1        7.49       12.69      1.91 o 
  -7   7   1       78.90       74.29      2.47 o 
  -6   7   1     1056.92     1012.88     10.04 o 
  -5   7   1     1077.96     1101.48      9.91 o 
  -4   7   1      124.25       96.35      1.80 o 
  -3   7   1      226.11      242.56      2.90 o 
  -2   7   1     1341.90     1321.10      9.64 o 
  -1   7   1      256.97      279.97      3.04 o 
   0   7   1      624.24      570.50      5.21 o 
   1   7   1      339.91      345.66      3.47 o 
   2   7   1      257.29      327.46      3.40 o 
   3   7   1     1822.17     1967.18     14.83 o 
   4   7   1      607.65      661.44      6.19 o 
   5   7   1        2.32        0.39      0.46 o 
   6   7   1      220.76      203.13      3.79 o 
   7   7   1     1799.13     1746.11     20.62 o 
   8   7   1       68.19       66.72      4.99 o 
   9   7   1       52.16       57.27      4.99 o 
  10   7   1      259.23      264.30     10.31 o 
 -11   8   1        8.27        9.62      3.15 o 
 -10   8   1       88.64      100.95      6.02 o 
  -9   8   1       22.19       24.30      2.81 o 
  -8   8   1        0.69        4.53      1.77 o 
  -7   8   1       64.55       63.98      2.42 o 
  -6   8   1      378.42      346.71      5.18 o 
  -5   8   1      577.88      514.66      5.24 o 
  -4   8   1      103.78      107.35      2.29 o 
  -3   8   1      801.48      800.04      6.54 o 
  -2   8   1     1766.83     1738.77     12.48 o 
  -1   8   1      120.42       97.39      1.88 o 
   0   8   1       98.97      120.71      2.18 o 
   1   8   1       17.12       26.88      1.15 o 
   2   8   1     1422.30     1479.74     11.24 o 
   3   8   1       13.65       11.02      1.00 o 
   4   8   1      795.10      747.03      6.95 o 
   5   8   1      285.70      257.79      3.76 o 
   6   8   1        1.32        2.60      0.88 o 
   7   8   1      909.85      901.26     13.47 o 
   8   8   1        9.76        5.32      2.42 o 
   9   8   1       22.56       23.68      3.56 o 
  10   8   1        7.84       11.27      3.04 o 
 -11   9   1       16.84       18.52      3.87 o 
 -10   9   1       56.02       60.70      5.54 o 
  -9   9   1       26.16       24.32      3.39 o 
  -8   9   1      338.49      316.12     12.21 o 
  -7   9   1     1043.37     1037.88     12.41 o 
  -6   9   1      419.99      411.77      5.91 o 
  -5   9   1      127.87      117.87      2.38 o 
  -4   9   1     2527.33     2553.84     18.99 o 
  -3   9   1       18.11       23.23      0.93 o 
  -2   9   1       63.42       34.13      0.98 o 
  -1   9   1      186.50      196.75      2.14 o 
   0   9   1        0.10        9.61      1.10 o 
   1   9   1       59.53       67.14      1.69 o 
   2   9   1     2770.98     3082.47     20.69 o 
   3   9   1       14.28       20.36      0.90 o 
   4   9   1      142.03      178.10      2.88 o 
   5   9   1      253.31      251.96      3.76 o 
   6   9   1      345.21      347.28      5.46 o 
   7   9   1      139.13      131.44      5.02 o 
   8   9   1      154.82      159.92      7.45 o 
   9   9   1       10.04        7.48      2.75 o 
  10   9   1       59.74       65.78      8.62 o 
 -10  10   1       32.22       32.74      4.27 o 
  -9  10   1       12.82       17.41      2.79 o 
  -8  10   1       75.95       70.81      5.52 o 
  -7  10   1       28.96       35.38      2.06 o 
  -6  10   1        0.54        1.82      0.72 o 
  -5  10   1      202.42      233.20      3.34 o 
  -4  10   1      923.80      984.87      8.53 o 
  -3  10   1      265.98      290.08      3.28 o 
  -2  10   1        4.34       13.32      0.83 o 
  -1  10   1       68.67       90.12      1.44 o 
   0  10   1      989.33      949.62      7.95 o 
   1  10   1      386.75      435.97      4.37 o 
   2  10   1       19.35       27.21      1.25 o 
   3  10   1      730.99      746.72      6.83 o 
   4  10   1        0.06        0.66      0.46 o 
   5  10   1      620.41      602.74      6.64 o 
   6  10   1      327.15      338.89      5.47 o 
   7  10   1       54.45       46.50      3.93 o 
   8  10   1       37.20       37.38      4.30 o 
   9  10   1      113.93      118.32     11.28 o 
  10  10   1       11.20       10.10      2.79 o 
 -10  11   1       63.63       62.02      5.31 o 
  -9  11   1       47.98       53.73      6.26 o 
  -8  11   1      913.95      881.92     27.45 o 
  -7  11   1       17.27       16.39      1.69 o 
  -6  11   1       44.35       48.90      2.68 o 
  -5  11   1       22.55       21.52      1.24 o 
  -4  11   1       94.20       92.55      1.95 o 
  -3  11   1     1762.85     1955.51     15.91 o 
  -2  11   1       23.12       28.28      0.90 o 
  -1  11   1       15.05       14.13      0.58 o 
   0  11   1     1421.02     1554.04     12.23 o 
   1  11   1     1713.37     1987.87     14.89 o 
   2  11   1      137.61      196.96      2.92 o 
   3  11   1      673.48      658.13      6.37 o 
   4  11   1       19.78       19.32      1.17 o 
   5  11   1      131.24      113.73      2.53 o 
   6  11   1     1703.51     1616.39     15.40 o 
   7  11   1      344.54      363.55      7.64 o 
   8  11   1       23.68       21.72      3.07 o 
   9  11   1       26.99       23.89      3.26 o 
  10  11   1       27.58       29.17      3.85 o 
 -10  12   1        7.32        7.16      3.15 o 
  -9  12   1       38.12       47.68      6.97 o 
  -8  12   1      212.04      205.50      7.18 o 
  -7  12   1        0.07        0.43      0.84 o 
  -6  12   1      151.02      156.28      3.46 o 
  -5  12   1      258.33      268.36      4.10 o 
  -4  12   1      506.56      517.92      5.51 o 
  -3  12   1      762.61      731.29      7.29 o 
  -2  12   1     2675.26     2721.61     20.19 o 
  -1  12   1     1946.63     1782.78     13.84 o 
   0  12   1     2298.69     2472.54     17.89 o 
   1  12   1     1175.20     1156.63      9.54 o 
   2  12   1     1632.23     1658.26     15.56 o 
   3  12   1       20.60       21.38      1.21 o 
   4  12   1      673.14      660.11      7.00 o 
   5  12   1       21.44       22.54      1.37 o 
   6  12   1      197.40      213.77      4.12 o 
   7  12   1        3.50        0.37      1.89 o 
   8  12   1       26.12       20.97      2.91 o 
   9  12   1      116.88      120.59      5.93 o 
  10  12   1       26.80       32.26      6.18 o 
 -10  13   1      349.87      336.69     11.33 o 
  -9  13   1      209.19      207.94      7.58 o 
  -8  13   1      442.91      423.04     10.58 o 
  -7  13   1      285.63      276.20      5.83 o 
  -6  13   1      551.38      536.35      7.46 o 
  -5  13   1       49.67       48.01      2.70 o 
  -4  13   1     1177.26     1192.50     11.45 o 
  -3  13   1      241.22      256.57      3.69 o 
  -2  13   1      981.80      918.70      8.09 o 
  -1  13   1       34.91       34.09      1.51 o 
   0  13   1       67.32       53.79      1.40 o 
   1  13   1     1977.44     2007.05     15.32 o 
   2  13   1       13.62       15.46      1.11 o 
   3  13   1      369.78      319.43      4.35 o 
   4  13   1        2.13        3.00      0.87 o 
   5  13   1      455.37      438.09      6.04 o 
   6  13   1      439.89      404.46      7.41 o 
   7  13   1      391.23      363.18      9.27 o 
   8  13   1      558.96      558.02     12.59 o 
   9  13   1        0.06        2.22      2.07 o 
 -10  14   1      185.29      173.67      8.46 o 
  -9  14   1        4.59        9.57      2.85 o 
  -8  14   1      172.40      171.68      6.59 o 
  -7  14   1       67.75       65.86      3.18 o 
  -6  14   1      746.34      741.72     10.15 o 
  -5  14   1      207.82      215.06      5.08 o 
  -4  14   1      167.97      147.07      3.05 o 
  -3  14   1      642.74      636.27      6.82 o 
  -2  14   1       33.54       43.53      2.00 o 
  -1  14   1      472.60      443.24      4.88 o 
   0  14   1       34.50       37.26      1.62 o 
   1  14   1      103.55       98.83      2.02 o 
   2  14   1      130.42      117.18      2.79 o 
   3  14   1      161.35      177.20      3.30 o 
   4  14   1      722.08      675.47      7.63 o 
   5  14   1        6.64        4.12      0.95 o 
   6  14   1      102.37       96.74      5.09 o 
   7  14   1       40.11       40.42      3.65 o 
   8  14   1       60.23       57.21      4.43 o 
   9  14   1       25.50       23.21      6.42 o 
 -10  15   1       37.93       38.08      4.59 o 
  -9  15   1        0.09        1.15      2.42 o 
  -8  15   1      172.82      163.14      6.59 o 
  -7  15   1        0.24        1.57      1.32 o 
  -6  15   1       12.36       14.96      2.13 o 
  -5  15   1      134.48      136.20      3.35 o 
  -4  15   1      121.60      127.03      2.90 o 
  -3  15   1     1366.30     1352.30     12.27 o 
  -2  15   1       28.34       30.83      1.69 o 
  -1  15   1      100.16      104.38      2.90 o 
   0  15   1       30.25       34.86      1.35 o 
   1  15   1       99.94       93.65      2.20 o 
   2  15   1      210.61      218.73      3.98 o 
   3  15   1        7.28        3.71      0.92 o 
   4  15   1      346.87      319.37      5.04 o 
   5  15   1        1.82        4.15      1.20 o 
   6  15   1     1104.89     1009.61     17.45 o 
   7  15   1       42.11       34.33      3.49 o 
   8  15   1        9.26        6.04      3.80 o 
   9  15   1       47.87       40.45      5.50 o 
  -9  16   1        3.35        2.01      3.02 o 
  -8  16   1      219.27      238.34      8.14 o 
  -7  16   1       20.27       16.32      3.85 o 
  -6  16   1       26.86       29.20      3.20 o 
  -5  16   1        5.28        4.88      1.16 o 
  -4  16   1      348.37      353.00      5.66 o 
  -3  16   1      568.35      550.71      7.33 o 
  -2  16   1      671.10      676.64      7.18 o 
  -1  16   1     1232.41     1164.96     11.57 o 
   0  16   1      203.76      198.39      3.20 o 
   1  16   1      299.85      291.00      4.71 o 
   2  16   1     1561.67     1506.97     15.59 o 
   3  16   1       96.35      112.66      2.93 o 
   4  16   1      215.75      199.26      3.89 o 
   5  16   1      165.74      158.12      4.05 o 
   6  16   1      103.84      120.09      5.41 o 
   7  16   1        9.85        2.98      3.55 o 
   8  16   1       15.99       13.86      3.07 o 
   9  16   1        8.45       11.42      2.91 o 
  -9  17   1        6.13       12.22      4.03 o 
  -8  17   1      387.71      383.32     10.58 o 
  -7  17   1      155.44      180.91     11.78 o 
  -6  17   1      114.02      103.50      4.27 o 
  -5  17   1      356.81      343.64      6.28 o 
  -4  17   1      803.78      760.57     11.26 o 
  -3  17   1      409.28      410.72      6.14 o 
  -2  17   1      518.72      478.97      6.83 o 
  -1  17   1       16.92       16.42      1.36 o 
   0  17   1        4.56        3.57      0.65 o 
   1  17   1      564.49      556.89      7.23 o 
   2  17   1      310.68      274.35      7.70 o 
   3  17   1      489.41      488.37      7.05 o 
   4  17   1       91.36       94.73      3.12 o 
   5  17   1      850.65      896.63     14.16 o 
   6  17   1      643.61      644.73     13.17 o 
   7  17   1       82.20      100.87      7.56 o 
   8  17   1      106.39      126.18      6.18 o 
  -9  18   1       26.02       32.12      6.55 o 
  -8  18   1      372.00      406.24     12.76 o 
  -7  18   1        1.39        2.74      2.18 o 
  -6  18   1      252.25      238.84      7.88 o 
  -5  18   1       33.33       23.50      2.29 o 
  -4  18   1      115.48      117.31      3.58 o 
  -3  18   1     2385.91     2311.89     23.87 o 
  -2  18   1      149.00      157.86      6.95 o 
  -1  18   1       17.77       13.49      1.29 o 
   0  18   1      337.33      343.51      4.74 o 
   1  18   1     2508.34     2354.31     21.61 o 
   2  18   1      536.58      509.73      7.31 o 
   3  18   1      233.19      217.63      4.73 o 
   4  18   1     1289.21     1231.40     16.10 o 
   5  18   1      101.27      129.79      5.60 o 
   6  18   1      459.85      501.84     20.12 o 
   7  18   1      142.39      160.87      7.29 o 
   8  18   1        5.10        5.37      2.33 o 
  -8  19   1       40.78       38.41      5.54 o 
  -7  19   1      145.51      164.45      6.89 o 
  -6  19   1        0.07       -0.34      1.74 o 
  -5  19   1        0.27       -1.01      1.74 o 
  -4  19   1      252.91      236.14      5.50 o 
  -3  19   1      113.74      117.72      4.29 o 
  -2  19   1     4002.03     3810.98     37.46 o 
  -1  19   1      109.54      100.89      4.75 o 
   0  19   1     3572.02     3497.06     34.18 o 
   1  19   1      206.78      221.02      5.31 o 
   2  19   1      185.90      157.45      3.97 o 
   3  19   1        0.94        4.65      1.25 o 
   4  19   1       79.48       76.31      3.98 o 
   5  19   1      522.76      570.68     12.21 o 
   6  19   1      172.00      178.50      6.77 o 
   7  19   1      389.64      404.19     17.03 o 
   8  19   1        6.85        6.12      2.67 o 
  -8  20   1       36.33       30.10      4.59 o 
  -7  20   1        7.85       16.69      4.03 o 
  -6  20   1       31.87       25.35      4.08 o 
  -5  20   1       12.29       11.31      3.14 o 
  -4  20   1        5.33        2.75      1.89 o 
  -3  20   1       30.32       32.74      3.18 o 
  -2  20   1       25.63       23.17      4.03 o 
  -1  20   1        5.01        3.39      1.06 o 
   0  20   1      357.01      396.89      7.59 o 
   1  20   1       74.79       72.14      2.96 o 
   2  20   1       31.56       32.40      2.44 o 
   3  20   1      120.17      119.72      4.65 o 
   4  20   1      199.50      186.10      6.72 o 
   5  20   1        9.33       11.19      3.15 o 
   6  20   1      120.47      124.24      5.82 o 
   7  20   1       39.15       50.53      4.24 o 
   8  20   1       67.63       66.17      4.82 o 
  -8  21   1        0.20        1.26      3.02 o 
  -7  21   1       61.80       67.07     11.58 o 
  -6  21   1       16.87       18.82      3.18 o 
  -5  21   1      284.91      281.11      8.96 o 
  -4  21   1        7.97       10.16      2.48 o 
  -3  21   1       19.17       15.28      2.58 o 
  -2  21   1        7.20        5.49      1.89 o 
  -1  21   1       53.84       59.27      5.19 o 
   0  21   1       11.05       11.73      6.55 o 
   1  21   1       36.87       47.26      3.78 o 
   2  21   1       27.80       28.56      3.18 o 
   3  21   1      416.55      400.00     10.14 o 
   4  21   1       56.00       68.98      8.91 o 
   5  21   1       63.76       68.19      5.31 o 
   6  21   1        0.14       -1.10      1.89 o 
   7  21   1       21.64       28.37      3.49 o 
  -7  22   1       20.67       14.10      3.87 o 
  -6  22   1       21.84       15.44      4.53 o 
  -5  22   1       82.35       85.24      5.07 o 
  -4  22   1        1.67        1.89      2.59 o 
  -3  22   1      212.31      200.37     14.60 o 
  -2  22   1       55.97       55.01      3.78 o 
  -1  22   1       50.39       50.07      3.78 o 
   0  22   1      259.62      258.08     13.72 o 
   1  22   1       37.70       31.66      3.18 o 
   2  22   1       47.64       52.92      3.78 o 
   3  22   1      334.12      338.75      9.90 o 
   4  22   1       40.08       35.31      3.49 o 
   5  22   1       11.69       24.77      4.27 o 
   6  22   1       48.46       62.42      8.06 o 
   7  22   1        1.89        0.00      2.33 o 
  -7  23   1       46.52       49.67      5.31 o 
  -6  23   1       73.27       72.04      8.56 o 
  -5  23   1       88.55       84.61      8.06 o 
  -4  23   1      197.39      187.31      9.13 o 
  -3  23   1        3.59        4.75      2.42 o 
  -2  23   1      473.73      459.70     10.97 o 
  -1  23   1        5.20        5.44      4.13 o 
   0  23   1      329.65      334.72     12.03 o 
   1  23   1       33.10       37.46      3.65 o 
   2  23   1       49.23       49.06      4.59 o 
   3  23   1      318.27      314.01      9.20 o 
   4  23   1        8.92       10.58      2.85 o 
   5  23   1      162.55      187.26     13.09 o 
   6  23   1       74.18       62.15      5.70 o 
  -6  24   1      256.10      289.50     10.61 o 
  -5  24   1      372.74      353.54     16.12 o 
  -4  24   1        0.02        3.02      3.02 o 
  -3  24   1      239.71      224.62      9.87 o 
  -2  24   1      103.93      122.20      7.45 o 
  -1  24   1      180.63      170.59      8.46 o 
   0  24   1        2.67        9.57      2.48 o 
   1  24   1       27.18       25.18      3.56 o 
   2  24   1       33.88       34.36      4.27 o 
   3  24   1       97.21       90.19      7.47 o 
   4  24   1      500.56      520.98     14.96 o 
   5  24   1       38.09       45.97      4.99 o 
   6  24   1      227.54      284.13     11.40 o 
  -6  25   1       11.04       16.12      5.04 o 
  -5  25   1        1.59        7.05      4.03 o 
  -4  25   1       69.84       67.48      7.05 o 
  -3  25   1       55.59       53.38      7.05 o 
  -1  25   1        0.14       -0.50      2.14 o 
   0  25   1       81.69       98.80      5.70 o 
   1  25   1       62.90       52.57      4.59 o 
   2  25   1        7.90       10.41      3.15 o 
   3  25   1      134.99      160.79      6.85 o 
   4  25   1      121.47      159.62     13.60 o 
   5  25   1      104.96      101.81     14.60 o 
  -5  26   1        2.02        9.07      4.03 o 
  -4  26   1       29.72       29.21      6.04 o 
  -3  26   1        0.12        1.01      3.02 o 
  -2  26   1      258.93      289.08     14.10 o 
  -1  26   1        0.00       -1.01      3.02 o 
   0  26   1       71.23       80.13     11.08 o 
   1  26   1       20.18       23.21      3.56 o 
   2  26   1       11.00        6.55      2.85 o 
   3  26   1       12.22       12.38      3.07 o 
   4  26   1       15.64       19.19      4.27 o 
  -4  27   1      138.25      177.27     12.09 o 
  -3  27   1       76.11       74.54      8.06 o 
  -2  27   1       54.59       76.55      8.06 o 
  -1  27   1       31.63       31.22      6.04 o 
   0  27   1       91.81      112.10      6.74 o 
   1  27   1      198.07      188.01      8.55 o 
   2  27   1      144.80      165.38      8.17 o 
   3  27   1        3.05       11.75      3.15 o 
  -3  28   1      187.41      197.42     12.09 o 
  -2  28   1       15.20       14.10      5.04 o 
  -1  28   1      168.68      168.21     11.08 o 
   0  28   1       31.14       27.20      6.04 o 
   1  28   1        9.68       17.99      3.56 o 
   2  28   1        8.38        5.54      2.85 o 
 -11   0   2     1405.05     1509.04     39.79 o 
 -10   0   2       17.35       15.11      3.35 o 
  -9   0   2      196.70      203.04      8.06 o 
  -8   0   2        9.95        9.35      2.42 o 
  -7   0   2       21.92       22.91      2.59 o 
  -6   0   2      347.53      358.22      5.34 o 
  -5   0   2      413.38      385.01      4.73 o 
  -4   0   2      161.68      139.51      8.19 o 
  -3   0   2     5595.21     5660.67    124.90 o 
  -2   0   2   122213.30   100723.60   2210.88 o 
  -1   0   2     7413.51     8097.17    178.28 o 
   0   0   2     3213.59     3305.75     75.54 o 
   1   0   2     4032.43     3863.51     74.03 o 
   2   0   2       29.06       53.48      2.04 o 
   3   0   2      101.50      171.96      4.80 o 
   4   0   2     1433.57     1471.82     16.77 o 
   5   0   2      240.97      250.85      4.87 o 
   6   0   2       31.25       30.25      2.11 o 
   7   0   2     1066.46     1016.78     17.66 o 
   8   0   2       43.30       31.22      5.04 o 
   9   0   2      272.61      250.80     13.09 o 
  10   0   2      109.38      101.73      9.07 o 
 -11   1   2       11.36        9.70      2.73 o 
 -10   1   2       84.99       87.13      3.96 o 
  -9   1   2        0.06       -1.19      1.19 o 
  -8   1   2      310.01      291.85      6.46 o 
  -7   1   2        0.04        1.01      1.01 o 
  -6   1   2       35.40       28.73      0.97 o 
  -5   1   2      802.15      729.38      5.42 o 
  -4   1   2       73.71       73.23      1.30 o 
  -3   1   2       17.96       37.66      1.47 o 
  -2   1   2     6090.98     6350.95    139.04 o 
  -1   1   2      735.91      742.35     13.53 o 
   0   1   2      161.66      195.83      3.49 o 
   1   1   2      289.29      299.23      7.85 o 
   2   1   2     4347.51     4339.45     36.00 o 
   3   1   2        4.60        1.43      0.37 o 
   4   1   2     3024.24     2975.33     22.08 o 
   5   1   2      335.02      288.97      3.79 o 
   6   1   2      848.68      860.12      9.15 o 
   7   1   2     1890.12     1838.92     19.74 o 
   8   1   2       20.02       21.89      3.15 o 
   9   1   2      395.21      401.68     11.74 o 
  10   1   2      136.97      170.17     14.10 o 
 -11   2   2      121.73      114.02      4.94 o 
 -10   2   2       24.60       24.33      2.51 o 
  -9   2   2        4.73        2.88      1.71 o 
  -8   2   2       17.85       13.77      1.83 o 
  -7   2   2       38.65       39.96      2.79 o 
  -6   2   2        2.81        2.18      0.47 o 
  -5   2   2      499.18      480.26      3.90 o 
  -4   2   2      899.64      881.84      7.13 o 
  -3   2   2     1185.93     1247.85     18.02 o 
  -2   2   2     7098.47     7698.39     76.74 o 
  -1   2   2     1369.40     1440.67     16.98 o 
   0   2   2     1620.68     1733.29     23.42 o 
   1   2   2     1319.65     1407.29     12.25 o 
   2   2   2       83.14       67.05      1.44 o 
   3   2   2     1948.85     2010.94     15.79 o 
   4   2   2      152.35      174.38      2.54 o 
   5   2   2      150.35      142.49      2.45 o 
   6   2   2        0.57        0.80      0.83 o 
   7   2   2      748.84      739.93     10.08 o 
   8   2   2        8.73        7.05      2.14 o 
   9   2   2        0.04        1.01      2.14 o 
  10   2   2       55.97       50.99      4.99 o 
 -11   3   2       96.99       94.87      4.31 o 
 -10   3   2      330.90      314.35      8.75 o 
  -9   3   2        0.02       -0.76      1.51 o 
  -8   3   2       73.45       66.93      3.02 o 
  -7   3   2        1.61        2.66      0.96 o 
  -6   3   2        4.73        4.81      0.77 o 
  -5   3   2       10.06        6.82      0.48 o 
  -4   3   2      671.06      737.14      6.14 o 
  -3   3   2      436.76      452.05      6.07 o 
  -2   3   2     1125.03     1220.06     16.47 o 
  -1   3   2        1.38        1.34      0.63 o 
   0   3   2      163.67      239.35      5.09 o 
   1   3   2     1163.00     1225.04     11.80 o 
   2   3   2       66.16       86.02      1.76 o 
   3   3   2      361.38      395.02      4.44 o 
   4   3   2      796.98      869.45      7.43 o 
   5   3   2      193.86      200.60      3.10 o 
   6   3   2      609.71      591.70      7.47 o 
   7   3   2       60.66       56.57      2.78 o 
   8   3   2       56.17       44.51      3.87 o 
   9   3   2        0.50       -0.50      2.52 o 
  10   3   2        0.10       -2.14      2.14 o 
 -11   4   2        0.34       -1.16      2.34 o 
 -10   4   2      105.47       94.17      6.83 o 
  -9   4   2       96.19       99.29      4.49 o 
  -8   4   2       43.47       35.85      3.70 o 
  -7   4   2       10.96       11.17      1.53 o 
  -6   4   2      555.31      524.57      6.53 o 
  -5   4   2      444.37      420.13      4.18 o 
  -4   4   2      512.64      462.44      4.24 o 
  -3   4   2     1289.75     1392.17     12.99 o 
  -2   4   2      801.42      925.97     13.15 o 
  -1   4   2        6.30        5.51      0.84 o 
   0   4   2      441.08      421.37      4.88 o 
   1   4   2      340.44      328.95      4.01 o 
   2   4   2      558.87      606.25      5.46 o 
   3   4   2     1834.96     1752.27     14.25 o 
   4   4   2     3789.98     3942.86     27.49 o 
   5   4   2       33.10       33.54      1.28 o 
   6   4   2      754.47      715.46      8.57 o 
   7   4   2      689.18      693.84     11.96 o 
   8   4   2        7.63        7.05      2.14 o 
   9   4   2       19.32       19.14      3.56 o 
  10   4   2       79.65       89.84      6.02 o 
 -11   5   2       12.28        5.36      2.18 o 
 -10   5   2      436.77      446.16      9.10 o 
  -9   5   2        2.54        2.52      1.71 o 
  -8   5   2     1249.70     1223.20     20.84 o 
  -7   5   2      521.37      489.22      7.98 o 
  -6   5   2      525.01      518.88      6.58 o 
  -5   5   2     3452.03     3415.14     24.99 o 
  -4   5   2       12.06        9.14      0.56 o 
  -3   5   2      630.57      563.34      5.56 o 
  -2   5   2     1181.79     1199.56     10.47 o 
  -1   5   2        2.79        5.16      0.40 o 
   0   5   2      439.29      507.79      5.15 o 
   1   5   2      363.15      313.24      5.74 o 
   2   5   2      443.55      388.53      4.14 o 
   3   5   2      514.93      604.31      5.93 o 
   4   5   2     2272.11     2349.02     17.21 o 
   5   5   2      150.80      129.23      2.43 o 
   6   5   2       24.24       19.39      1.37 o 
   7   5   2        4.13       -0.34      1.32 o 
   8   5   2       66.79       68.73      4.99 o 
   9   5   2      206.34      205.65     12.59 o 
  10   5   2       72.08       77.08      5.70 o 
 -11   6   2      113.22      129.88      4.97 o 
 -10   6   2       17.15       18.33      2.45 o 
  -9   6   2        0.10       -1.01      1.55 o 
  -8   6   2      774.20      745.86     14.88 o 
  -7   6   2        1.78        0.22      0.98 o 
  -6   6   2      284.17      253.23      4.28 o 
  -5   6   2      330.61      350.87      4.16 o 
  -4   6   2     1472.91     1559.79     12.29 o 
  -3   6   2        5.02        7.54      0.57 o 
  -2   6   2     1169.07     1103.81      9.85 o 
  -1   6   2     2230.46     2252.96     18.86 o 
   0   6   2      351.44      383.69      4.62 o 
   1   6   2    10379.61    10742.36    105.89 o 
   2   6   2     1068.82     1051.19      9.40 o 
   3   6   2     1623.81     1691.82     13.97 o 
   4   6   2       47.33       32.27      1.14 o 
   5   6   2      259.85      254.18      3.56 o 
   6   6   2      100.10       89.22      2.90 o 
   7   6   2      160.85      165.77     10.31 o 
   8   6   2      540.61      528.30     13.53 o 
   9   6   2      119.61      121.40     15.61 o 
  10   6   2      333.86      344.25     24.68 o 
 -11   7   2        8.12       11.50      2.18 o 
 -10   7   2        0.34       -1.65      1.65 o 
  -9   7   2      114.06      108.75      6.18 o 
  -8   7   2       16.00       13.21      2.38 o 
  -7   7   2      236.01      226.19      5.08 o 
  -6   7   2       61.93       52.08      2.18 o 
  -5   7   2        0.07       -0.38      0.68 o 
  -4   7   2     1174.82     1174.23     10.47 o 
  -3   7   2       40.15       24.35      0.81 o 
  -2   7   2      581.77      630.41      6.36 o 
  -1   7   2     1585.73     1567.52     15.01 o 
   0   7   2     3306.98     3527.18     32.03 o 
   1   7   2      130.76      121.38      2.20 o 
   2   7   2      521.20      525.04      5.01 o 
   3   7   2      224.69      237.88      3.22 o 
   4   7   2        8.12       10.01      0.79 o 
   5   7   2       75.41       72.03      2.35 o 
   6   7   2       38.52       32.37      1.74 o 
   7   7   2      301.19      305.69     12.23 o 
   8   7   2       44.38       41.97     10.07 o 
   9   7   2       25.22       28.31     11.08 o 
  10   7   2       90.01      129.06     12.09 o 
 -11   8   2        0.10       -1.55      1.55 o 
 -10   8   2      285.20      289.80      7.11 o 
  -9   8   2       85.08       83.87      4.69 o 
  -8   8   2       20.33       17.97      2.38 o 
  -7   8   2        0.04        0.43      0.96 o 
  -6   8   2        1.50        0.40      0.90 o 
  -5   8   2      406.30      445.94      5.40 o 
  -4   8   2        5.52        9.02      0.75 o 
  -3   8   2       11.74       15.25      0.84 o 
  -2   8   2     1203.14     1322.37     12.14 o 
  -1   8   2      817.80      908.48      8.75 o 
   0   8   2     1204.05     1248.98     11.80 o 
   1   8   2      102.44      111.33      3.14 o 
   2   8   2       65.90       63.34      1.31 o 
   3   8   2        0.49        1.47      0.46 o 
   4   8   2      384.67      389.75      4.85 o 
   5   8   2      288.04      297.67      4.55 o 
   6   8   2       22.28       24.35      1.77 o 
   7   8   2       30.07       31.61      3.18 o 
   8   8   2        3.14        3.53      2.14 o 
   9   8   2        0.17       -0.50      2.14 o 
  10   8   2       25.00       35.69      4.59 o 
 -11   9   2       12.30       14.14      3.50 o 
 -10   9   2      820.80      822.01     25.67 o 
  -9   9   2      149.89      122.35      8.18 o 
  -8   9   2        0.03       -1.29      1.29 o 
  -7   9   2      473.14      452.90      8.53 o 
  -6   9   2        0.31        0.62      1.02 o 
  -5   9   2       41.25       54.57      1.77 o 
  -4   9   2     1976.28     2075.97     17.15 o 
  -3   9   2     1829.74     1951.05     16.33 o 
  -2   9   2      183.18      202.61      3.00 o 
  -1   9   2     1346.36     1296.64     11.33 o 
   0   9   2       15.37        4.92      0.43 o 
   1   9   2     4947.36     5329.14     38.32 o 
   2   9   2      242.03      276.27      3.40 o 
   3   9   2       83.24       71.92      1.76 o 
   4   9   2      259.74      273.76      3.87 o 
   5   9   2      908.75      846.15      9.61 o 
   6   9   2     2047.55     1984.81     19.72 o 
   7   9   2        2.89        2.47      1.89 o 
   8   9   2        1.13        2.01      2.14 o 
   9   9   2      118.96      162.45     12.59 o 
  10   9   2       34.34       40.08      4.59 o 
 -11  10   2       48.01       62.45      6.04 o 
 -10  10   2        0.00       -3.02      3.02 o 
  -9  10   2      341.80      374.28     10.47 o 
  -8  10   2       46.79       48.31      4.74 o 
  -7  10   2      167.50      176.54      5.72 o 
  -6  10   2      905.32      909.50     12.32 o 
  -5  10   2        0.79        0.29      0.67 o 
  -4  10   2     1193.63     1164.39     11.24 o 
  -3  10   2      339.62      336.30      3.87 o 
  -2  10   2      474.96      419.09      4.35 o 
  -1  10   2     1203.81     1201.13      9.47 o 
   0  10   2       22.94       16.34      0.81 o 
   1  10   2       23.98       11.84      0.69 o 
   2  10   2      140.24      116.15      2.20 o 
   3  10   2      232.69      254.14      3.61 o 
   4  10   2      403.23      399.44      6.88 o 
   5  10   2      105.74       92.17      2.59 o 
   6  10   2       73.04       70.60      2.62 o 
   7  10   2       25.71       27.74      2.52 o 
   8  10   2      174.79      166.83      9.07 o 
   9  10   2       93.98       92.67      6.02 o 
  10  10   2        3.33        3.60      2.48 o 
 -10  11   2        4.61        3.02      2.85 o 
  -9  11   2      273.88      275.17      8.95 o 
  -8  11   2      353.04      366.08     10.10 o 
  -7  11   2      432.82      421.03      7.72 o 
  -6  11   2       17.46       16.47      1.79 o 
  -5  11   2     2007.81     1992.76     22.65 o 
  -4  11   2        0.66        2.66      0.61 o 
  -3  11   2       21.94       29.95      1.31 o 
  -2  11   2      552.57      560.37      5.42 o 
  -1  11   2      288.09      343.89      3.78 o 
   0  11   2     4063.70     4341.33     32.73 o 
   1  11   2      349.91      352.20      4.09 o 
   2  11   2      734.85      693.90      6.84 o 
   3  11   2      475.26      484.05      5.67 o 
   4  11   2     1888.30     1866.65     16.19 o 
   5  11   2       53.39       52.25      3.16 o 
   6  11   2      564.42      530.55     10.07 o 
   7  11   2      349.29      345.17     10.31 o 
   8  11   2        3.02        3.89      4.53 o 
   9  11   2      197.61      189.14      7.07 o 
 -10  12   2        8.77       16.98      5.54 o 
  -9  12   2       58.88       66.03      4.76 o 
  -8  12   2      175.79      165.25     11.65 o 
  -7  12   2      300.99      297.62      7.41 o 
  -6  12   2      434.10      411.16      7.38 o 
  -5  12   2      135.83      134.81      3.85 o 
  -4  12   2     1620.62     1560.19     13.77 o 
  -3  12   2      722.11      712.99      6.85 o 
  -2  12   2      385.19      372.54      4.23 o 
  -1  12   2      409.03      363.40      3.87 o 
   0  12   2      369.02      370.74      6.14 o 
   1  12   2      282.54      318.33      4.08 o 
   2  12   2        5.72        2.40      0.52 o 
   3  12   2      117.57      130.32      2.69 o 
   4  12   2       34.38       27.24      1.47 o 
   5  12   2      517.94      531.60      7.51 o 
   6  12   2       38.87       48.74      3.06 o 
   7  12   2        0.61        3.53      3.53 o 
   8  12   2       29.86       37.58      3.39 o 
   9  12   2        6.95        4.39      2.48 o 
 -10  13   2       11.04        7.05      3.15 o 
  -9  13   2      157.47      143.71      7.45 o 
  -8  13   2       27.39       22.51      4.59 o 
  -7  13   2      131.96      121.96      4.65 o 
  -6  13   2        1.27        1.93      1.22 o 
  -5  13   2       77.40       70.01      2.03 o 
  -4  13   2       61.82       56.44      2.70 o 
  -3  13   2       72.48       61.95      1.61 o 
  -2  13   2        0.09        1.16      0.53 o 
  -1  13   2       51.38       48.90      1.42 o 
   0  13   2      300.79      285.44      4.07 o 
   1  13   2      121.09       93.63      2.37 o 
   2  13   2        7.53       13.00      0.97 o 
   3  13   2       40.28       40.60      1.55 o 
   4  13   2     1335.27     1287.26     12.85 o 
   5  13   2      381.89      390.22      5.80 o 
   6  13   2      130.07      139.26      4.48 o 
   7  13   2       38.51       36.95      3.49 o 
   8  13   2       10.04        6.62      2.48 o 
   9  13   2        9.94       10.64      2.79 o 
 -10  14   2       67.22       62.55     10.58 o 
  -9  14   2      281.67      277.11     25.18 o 
  -8  14   2       35.05       42.64      3.93 o 
  -7  14   2       29.89       27.24      3.34 o 
  -6  14   2       10.68       11.26      1.73 o 
  -5  14   2     1226.60     1256.85     21.34 o 
  -4  14   2      797.67      807.50     10.07 o 
  -3  14   2        9.10        6.33      0.72 o 
  -2  14   2      320.35      309.77      4.16 o 
  -1  14   2       22.74       29.12      2.14 o 
   0  14   2     1556.83     1545.50     14.21 o 
   1  14   2      635.35      581.07      6.48 o 
   2  14   2       36.82       29.46      1.34 o 
   3  14   2      301.23      275.69      4.29 o 
   4  14   2        7.14        2.55      0.99 o 
   5  14   2       41.25       35.16      2.49 o 
   6  14   2        0.39        3.16      1.53 o 
   7  14   2        0.77        2.11      1.92 o 
   8  14   2       65.18       67.20      5.15 o 
   9  14   2        0.01       -1.34      2.33 o 
 -10  15   2        0.97       -0.72      2.42 o 
  -9  15   2       18.73       18.84      3.35 o 
  -8  15   2       31.67       39.21      3.93 o 
  -7  15   2      349.09      343.16      8.22 o 
  -6  15   2      161.62      158.99      6.30 o 
  -5  15   2       80.57       90.44      4.15 o 
  -4  15   2        0.09        0.74      0.73 o 
  -3  15   2      746.86      732.19      9.33 o 
  -2  15   2        3.54        5.06      0.78 o 
  -1  15   2      146.46      118.10      2.70 o 
   0  15   2      578.58      551.38      6.80 o 
   1  15   2        5.92        5.62      0.90 o 
   2  15   2      703.99      685.18      7.57 o 
   3  15   2        7.92        9.20      1.18 o 
   4  15   2      337.82      292.12      4.93 o 
   5  15   2      421.63      397.74      7.65 o 
   6  15   2       32.71       40.32      3.63 o 
   7  15   2      395.01      399.19     10.23 o 
   8  15   2       46.46       44.49      4.08 o 
   9  15   2      190.02      203.08      7.69 o 
  -9  16   2       64.94       68.62      6.04 o 
  -8  16   2        3.76        4.03      4.03 o 
  -7  16   2      285.03      285.94      9.30 o 
  -6  16   2       19.26       26.31      2.94 o 
  -5  16   2       41.46       50.25      2.71 o 
  -4  16   2       14.22       20.06      1.38 o 
  -3  16   2        5.34        7.76      1.20 o 
  -2  16   2      157.22      138.93      3.49 o 
  -1  16   2     1658.00     1595.11     15.81 o 
   0  16   2      198.20      183.30      3.51 o 
   1  16   2      812.37      780.66     10.66 o 
   2  16   2      113.86      100.22      2.79 o 
   3  16   2      558.55      515.35      7.06 o 
   4  16   2      168.37      189.21      4.83 o 
   5  16   2        8.71       14.07      1.86 o 
   6  16   2      663.51      658.94     13.58 o 
   7  16   2       38.97       42.37      6.16 o 
   8  16   2      385.48      396.63     10.65 o 
  -9  17   2        0.04        0.58      2.42 o 
  -8  17   2       51.26       59.22      4.27 o 
  -7  17   2       21.42       16.43      4.45 o 
  -6  17   2        1.74        2.35      1.70 o 
  -5  17   2      364.18      354.02      8.22 o 
  -4  17   2      281.13      270.79      5.03 o 
  -3  17   2     1440.58     1403.88     15.80 o 
  -2  17   2       42.62       45.48      5.32 o 
  -1  17   2      692.09      623.68     10.46 o 
   0  17   2        0.54        0.47      0.92 o 
   1  17   2      503.93      419.93      6.31 o 
   2  17   2        0.90        3.68      0.90 o 
   3  17   2      506.16      476.74      7.57 o 
   4  17   2        0.33        0.20      1.35 o 
   5  17   2      198.07      206.39      5.49 o 
   6  17   2      385.45      385.46      9.85 o 
   7  17   2      134.10      127.31      9.64 o 
   8  17   2        5.24        4.82      2.79 o 
  -9  18   2       39.70       50.23      7.55 o 
  -8  18   2        7.40       16.16      2.93 o 
  -7  18   2       80.19       79.29      5.76 o 
  -6  18   2        0.85       -0.78      1.74 o 
  -5  18   2        5.51        2.81      1.71 o 
  -4  18   2      179.48      160.26      6.13 o 
  -3  18   2      101.33       96.35      3.06 o 
  -2  18   2       26.73       26.39      1.86 o 
  -1  18   2      140.68      153.96      4.75 o 
   0  18   2      335.35      327.90      5.97 o 
   1  18   2      254.54      228.36      4.93 o 
   2  18   2      114.02      114.40      3.02 o 
   3  18   2       92.81       93.88      3.70 o 
   4  18   2       37.97       24.96      2.74 o 
   5  18   2      113.03      113.61      9.16 o 
   6  18   2        1.02        0.00      1.89 o 
   7  18   2        4.98        6.40      2.48 o 
   8  18   2        3.30        2.66      2.48 o 
  -8  19   2       91.88      100.60      5.67 o 
  -7  19   2        3.04        2.52      2.07 o 
  -6  19   2       16.40       11.56      2.48 o 
  -5  19   2      159.06      153.40      7.56 o 
  -4  19   2        9.38        8.19      2.07 o 
  -3  19   2      442.25      435.43      7.78 o 
  -2  19   2       12.75       16.78      1.85 o 
  -1  19   2      502.60      507.09      9.01 o 
   0  19   2       41.51       37.92      2.10 o 
   1  19   2      583.26      526.40      9.41 o 
   2  19   2        7.30        5.98      1.62 o 
   3  19   2       13.85       19.24      2.52 o 
   4  19   2       36.25       42.50      3.33 o 
   5  19   2       22.65       32.27      3.24 o 
   6  19   2      119.24      127.42      8.06 o 
   7  19   2       99.35       93.70      5.34 o 
  -8  20   2        0.76        2.20      2.30 o 
  -7  20   2      240.19      252.62      8.37 o 
  -6  20   2        0.07        0.37      1.89 o 
  -5  20   2      103.16       96.37      5.06 o 
  -4  20   2      204.24      196.46      6.39 o 
  -3  20   2      114.71      111.66      4.36 o 
  -2  20   2       52.23       41.82      3.78 o 
  -1  20   2     2327.98     2229.77     29.88 o 
   0  20   2      713.61      657.87     10.48 o 
   1  20   2      110.62      113.72      4.35 o 
   2  20   2       36.69       40.07      3.61 o 
   3  20   2      637.97      548.83     14.46 o 
   4  20   2      267.37      322.88      8.21 o 
   5  20   2      115.64      127.58      7.12 o 
   6  20   2      285.82      274.17     18.13 o 
   7  20   2        0.70       -3.02      3.02 o 
  -8  21   2       29.30       35.24      4.09 o 
  -7  21   2       14.45        7.27      2.48 o 
  -6  21   2      103.05      111.49      5.67 o 
  -5  21   2      122.08      126.40      6.29 o 
  -4  21   2       99.31       83.99      4.89 o 
  -3  21   2      756.30      738.70     19.14 o 
  -2  21   2      196.04      185.12     15.14 o 
  -1  21   2       57.24       48.35      5.04 o 
   0  21   2       38.24       40.19      6.15 o 
   1  21   2      187.34      198.89      6.72 o 
   2  21   2       25.19       34.34      6.04 o 
   3  21   2       35.01       33.23      4.03 o 
   4  21   2      105.00      105.31      5.80 o 
   5  21   2      352.45      346.29     11.74 o 
   6  21   2       91.49       93.20      7.05 o 
   7  21   2      231.31      266.15     11.02 o 
  -7  22   2       10.19       11.51      2.93 o 
  -6  22   2        0.03       -1.39      2.70 o 
  -5  22   2       44.72       44.70      3.73 o 
  -4  22   2        8.91       12.46      3.15 o 
  -3  22   2      116.44      112.73      6.70 o 
  -2  22   2       77.07       82.34      4.57 o 
  -1  22   2        2.11        2.79      1.55 o 
   0  22   2      285.73      260.32      9.67 o 
   1  22   2      642.88      598.09     16.45 o 
   2  22   2        2.48        5.54      2.85 o 
   3  22   2      196.70      186.82     11.04 o 
   4  22   2       58.97       68.62      6.02 o 
   5  22   2       10.85       11.73      4.53 o 
   6  22   2      388.75      404.74     13.53 o 
  -7  23   2       22.83       23.16      4.51 o 
  -6  23   2       46.13       45.27      5.68 o 
  -5  23   2        7.07        5.40      2.48 o 
  -4  23   2       25.86       25.90      4.10 o 
  -3  23   2       68.38       84.32      9.57 o 
  -2  23   2      131.40      127.51      7.25 o 
  -1  23   2      158.90      175.26      8.20 o 
   0  23   2       27.08       36.20      4.10 o 
   1  23   2       14.26        8.74      4.53 o 
   2  23   2       30.66       30.51      4.10 o 
   3  23   2       76.88       80.71      7.33 o 
   4  23   2       46.49       51.96      7.55 o 
   5  23   2        3.70        3.02      4.03 o 
   6  23   2       24.33       27.55      4.59 o 
  -6  24   2        2.90        2.01      2.48 o 
  -5  24   2        0.74       -1.01      4.03 o 
  -4  24   2       29.10       34.04      5.04 o 
  -3  24   2       11.01       11.28      4.03 o 
  -2  24   2        9.23        4.03      2.85 o 
  -1  24   2       13.89       17.20      3.35 o 
   0  24   2        2.64        7.05      2.85 o 
   1  24   2       57.81       57.88      7.55 o 
   2  24   2        2.10        3.83      2.07 o 
   3  24   2        2.28        9.07      3.15 o 
   4  24   2       15.96       12.09      5.04 o 
   5  24   2        0.02        2.01      4.03 o 
  -5  25   2      222.93      228.26     10.06 o 
  -4  25   2       40.17       31.51      4.27 o 
  -3  25   2       31.97       42.33      5.03 o 
  -2  25   2      274.58      286.02     10.81 o 
  -1  25   2        9.38       11.08      3.35 o 
   0  25   2      492.84      495.23     21.15 o 
   1  25   2        2.78        3.02      2.85 o 
   2  25   2       85.37       86.80      7.55 o 
   3  25   2       54.27       67.88      6.29 o 
   4  25   2       31.14       52.38      7.05 o 
  -5  26   2        0.03       -1.01      3.02 o 
  -4  26   2      193.58      177.79      9.13 o 
  -3  26   2       34.16       31.70      7.05 o 
  -2  26   2      321.92      355.34     21.66 o 
  -1  26   2      204.72      202.08     21.66 o 
   0  26   2       65.50       69.94      5.78 o 
   1  26   2      104.68       98.71      9.07 o 
   2  26   2        0.37        1.23      3.15 o 
   3  26   2       34.72       45.22      5.57 o 
   4  26   2      143.30      228.64     14.10 o 
  -4  27   2       15.41       20.14      5.04 o 
  -3  27   2       91.17       99.72      8.06 o 
  -2  27   2       71.93       81.59      8.06 o 
  -1  27   2       63.42       70.51      8.06 o 
   0  27   2      137.50      143.03     10.07 o 
   1  27   2       23.70       30.22      6.04 o 
   2  27   2        6.02       -0.11      3.15 o 
   3  27   2       96.25      112.15      7.98 o 
  -2  28   2       92.20       96.69      9.07 o 
  -1  28   2        2.84        7.05      4.03 o 
   0  28   2        1.96        8.06      4.03 o 
   1  28   2        0.81        8.06      4.03 o 
 -11   1   3      112.78      119.34      9.60 o 
 -10   1   3        6.99        9.57      3.56 o 
  -9   1   3      152.45      143.85     14.60 o 
  -8   1   3       32.09       30.22      2.79 o 
  -7   1   3      239.72      242.00      8.58 o 
  -6   1   3      131.44      125.09      3.42 o 
  -5   1   3       46.30       42.56      1.66 o 
  -4   1   3      194.98      190.21      3.50 o 
  -3   1   3     1413.80     1474.48     14.10 o 
  -2   1   3      841.33     1052.66     19.23 o 
  -1   1   3       31.41       26.78      2.14 o 
   0   1   3        0.97        2.18      0.64 o 
   1   1   3       17.84       12.33      1.02 o 
   2   1   3     3151.36     3584.47     35.97 o 
   3   1   3      857.78      848.64      8.72 o 
   4   1   3     1924.30     1884.17     18.67 o 
   5   1   3      108.22      110.45      2.86 o 
   6   1   3      454.42      405.38      6.34 o 
   7   1   3       52.15       53.19      3.06 o 
   8   1   3        0.16        0.40      3.02 o 
   9   1   3       80.84       84.11      5.70 o 
  10   1   3       12.76        8.56      2.85 o 
 -11   2   3        0.15        1.34      3.15 o 
 -10   2   3      138.21      156.91      9.60 o 
  -9   2   3       56.96       58.96      5.70 o 
  -8   2   3      118.39      113.06      6.47 o 
  -7   2   3      108.38       99.89      3.49 o 
  -6   2   3       21.88       25.86      1.71 o 
  -5   2   3      962.56      984.91     10.12 o 
  -4   2   3     3516.88     3785.07     38.19 o 
  -3   2   3     5367.52     5763.42     51.74 o 
  -2   2   3      335.53      395.55      6.66 o 
  -1   2   3      562.34      572.17     12.45 o 
   0   2   3     1895.00     1903.47     22.87 o 
   1   2   3      134.02      137.22      3.33 o 
   2   2   3      239.47      316.42      4.28 o 
   3   2   3     4187.00     4438.47     37.41 o 
   4   2   3        8.11        5.20      0.91 o 
   5   2   3     1161.95     1130.42     12.63 o 
   6   2   3      212.90      199.25      4.24 o 
   7   2   3        0.35        1.79      1.32 o 
   8   2   3       60.78       46.84      4.27 o 
   9   2   3       49.10       47.43      4.27 o 
  10   2   3       74.93       78.62      9.07 o 
 -11   3   3       82.14       96.96      9.26 o 
 -10   3   3       34.55       40.31      5.70 o 
  -9   3   3      164.00      168.00      9.60 o 
  -8   3   3       20.55       15.37      2.18 o 
  -7   3   3      171.81      170.43      9.07 o 
  -6   3   3      376.52      350.09      7.12 o 
  -5   3   3      288.08      284.88      3.78 o 
  -4   3   3     1462.65     1655.11     23.45 o 
  -3   3   3     2418.85     2483.69     28.07 o 
  -2   3   3      362.04      322.41      5.66 o 
  -1   3   3     1451.03     1451.59     20.09 o 
   1   3   3     1060.61     1132.34     19.19 o 
   2   3   3      320.58      353.82      4.36 o 
   3   3   3      993.54     1007.60     10.10 o 
   4   3   3      635.46      557.09      6.68 o 
   5   3   3      234.55      271.53      4.80 o 
   6   3   3     1984.22     1923.09     20.25 o 
   7   3   3       42.68       43.35      2.90 o 
   8   3   3      278.44      291.31      9.26 o 
   9   3   3      188.24      189.55      7.83 o 
  10   3   3        1.69        7.05      2.85 o 
 -11   4   3       14.23       20.68      4.99 o 
 -10   4   3        0.95       -1.73      2.42 o 
  -9   4   3      226.15      214.82      8.48 o 
  -8   4   3       65.10       58.39      4.65 o 
  -7   4   3      323.97      296.08      7.84 o 
  -6   4   3       44.27       42.55      2.22 o 
  -5   4   3       48.21       48.02      1.12 o 
  -4   4   3     5485.32     5916.40     66.22 o 
  -3   4   3      563.95      551.54      7.50 o 
  -2   4   3        1.60        3.50      0.84 o 
  -1   4   3      515.55      500.76     24.41 o 
   0   4   3      906.27      938.11     11.12 o 
   1   4   3      187.82      172.19      2.81 o 
   2   4   3      714.06      792.74      7.97 o 
   3   4   3      170.62      160.57      2.77 o 
   4   4   3        2.82        3.22      0.79 o 
   5   4   3      234.24      249.72      4.58 o 
   6   4   3       97.52       82.00      2.86 o 
   7   4   3      113.03      103.00      4.08 o 
   8   4   3       96.04       87.68      4.99 o 
   9   4   3       33.35       38.14      6.04 o 
  10   4   3      219.75      244.43      9.26 o 
 -11   5   3        5.31        3.66      4.03 o 
 -10   5   3        0.36        0.50      2.59 o 
  -9   5   3       75.51       65.62      2.81 o 
  -8   5   3        1.42        2.98      1.02 o 
  -7   5   3       43.59       49.96      1.73 o 
  -6   5   3       29.92       27.42      2.10 o 
  -5   5   3        2.43        2.14      0.53 o 
  -4   5   3     1846.40     1986.91     21.41 o 
  -3   5   3      592.57      571.72      9.20 o 
  -2   5   3       27.47       24.34      1.09 o 
  -1   5   3      922.93      984.49     12.04 o 
   0   5   3        0.23       -0.56      0.56 o 
   1   5   3      269.17      289.58      3.60 o 
   2   5   3      705.72      751.75      7.82 o 
   3   5   3      226.95      233.27      3.46 o 
   4   5   3        0.70       -0.56      0.56 o 
   5   5   3      518.91      518.16      6.95 o 
   6   5   3      158.82      152.90      3.78 o 
   7   5   3       13.43       11.06      2.00 o 
   8   5   3       43.21       38.30      3.56 o 
   9   5   3       32.49       29.79      3.56 o 
  10   5   3       52.96       61.85      5.04 o 
 -11   6   3      224.13      194.21     14.10 o 
 -10   6   3      221.34      206.71      8.02 o 
  -9   6   3      127.13      131.35      4.33 o 
  -8   6   3      120.20      113.51      4.07 o 
  -7   6   3      930.59      928.94     13.11 o 
  -6   6   3      198.32      237.66      5.82 o 
  -5   6   3       80.25       79.37      2.07 o 
  -4   6   3        3.47        6.45      0.63 o 
  -3   6   3       66.84      118.27      6.11 o 
  -2   6   3     7819.19     8227.78    142.60 o 
  -1   6   3       54.26       58.48      2.00 o 
   0   6   3     1097.95     1064.95     11.98 o 
   1   6   3      488.19      440.93      5.25 o 
   2   6   3        0.58        4.49      0.51 o 
   3   6   3       28.15       34.48      1.39 o 
   4   6   3     1341.69     1264.45     13.06 o 
   5   6   3        8.02        7.59      1.20 o 
   6   6   3       19.76       29.98      1.82 o 
   7   6   3      362.31      330.33      9.15 o 
   8   6   3       87.75       82.64      4.99 o 
   9   6   3        8.28       13.62      2.85 o 
 -11   7   3      424.12      438.15     27.70 o 
 -10   7   3        4.01        2.52      1.64 o 
  -9   7   3       30.45       32.86      3.17 o 
  -8   7   3      563.69      519.16      9.30 o 
  -7   7   3      187.48      179.93      4.32 o 
  -6   7   3      216.81      218.92      7.22 o 
  -5   7   3      547.55      574.42      7.73 o 
  -4   7   3      781.44      787.20      9.08 o 
  -3   7   3     1850.99     1936.88     20.94 o 
  -2   7   3        2.53        4.71      0.54 o 
  -1   7   3      982.68     1020.95     10.13 o 
   0   7   3      917.69     1067.67      8.81 o 
   1   7   3     1785.23     1804.50     17.55 o 
   2   7   3        0.24        1.25      0.63 o 
   3   7   3       59.99       77.41      2.03 o 
   4   7   3      845.27      770.79      9.11 o 
   5   7   3      885.87      837.92      9.82 o 
   6   7   3       94.89       94.43      2.95 o 
   7   7   3       37.63       50.18      3.13 o 
   8   7   3       89.21       88.26      7.05 o 
   9   7   3       28.62       34.54      3.87 o 
 -11   8   3       10.94        8.99      4.59 o 
 -10   8   3        0.04        0.58      1.70 o 
  -9   8   3      180.60      188.96      5.87 o 
  -8   8   3       24.83       27.11      2.14 o 
  -7   8   3      636.83      585.11     11.51 o 
  -6   8   3       17.51       15.63      2.47 o 
  -5   8   3     1437.41     1433.98     14.28 o 
  -4   8   3     1626.44     1586.43     14.25 o 
  -3   8   3      519.37      497.54      6.31 o 
  -2   8   3      827.78      809.99      9.61 o 
  -1   8   3      489.15      496.84      4.85 o 
   0   8   3     2599.81     2755.67     22.53 o 
   1   8   3      520.28      561.04      8.18 o 
   2   8   3     1154.57     1165.30     12.95 o 
   3   8   3     1025.55     1027.25     10.78 o 
   4   8   3       92.00       95.68      2.35 o 
   5   8   3     2302.02     2284.35     21.83 o 
   6   8   3      340.34      310.97      5.94 o 
   7   8   3        0.23       -1.30      1.47 o 
   8   8   3      106.64      121.05     10.58 o 
   9   8   3       72.10       69.71      5.31 o 
 -11   9   3       29.01       29.49     10.58 o 
 -10   9   3       14.39       14.72      2.47 o 
  -9   9   3      321.04      310.49      8.13 o 
  -8   9   3      160.06      144.09      4.41 o 
  -7   9   3        5.40        4.03      1.23 o 
  -6   9   3      935.64      913.21     13.25 o 
  -5   9   3        6.71        7.90      1.02 o 
  -4   9   3      318.29      255.60      3.34 o 
  -3   9   3      253.77      248.55      4.09 o 
  -2   9   3      287.54      355.05      4.05 o 
  -1   9   3       25.41       33.64      0.98 o 
   0   9   3        2.23        5.99      0.56 o 
   1   9   3       34.26       60.66      2.09 o 
   2   9   3     1045.21      986.54     12.16 o 
   3   9   3        2.99       18.94      1.65 o 
   4   9   3        0.14        1.49      0.64 o 
   5   9   3     1030.43      978.18     10.45 o 
   6   9   3       54.18       53.19      2.86 o 
   7   9   3       72.85       77.73      4.18 o 
   8   9   3        5.48        8.06      2.42 o 
   9   9   3      206.68      219.92     13.60 o 
 -11  10   3       34.26       38.27      9.07 o 
 -10  10   3        0.43       -1.26      1.64 o 
  -9  10   3        0.01       -0.32      1.59 o 
  -8  10   3       26.07       26.67      2.52 o 
  -7  10   3        9.51        5.39      1.48 o 
  -6  10   3     1170.97     1163.16     16.23 o 
  -5  10   3      200.84      188.11      4.72 o 
  -4  10   3        7.46        6.79      0.81 o 
  -3  10   3      130.76      114.56      2.00 o 
  -2  10   3      302.11      285.75      3.73 o 
  -1  10   3      219.49      270.99      3.76 o 
   0  10   3      314.60      327.40      4.72 o 
   1  10   3     1196.97     1232.12     14.90 o 
   2  10   3      369.51      393.66      6.11 o 
   3  10   3     1353.82     1394.41     14.32 o 
   4  10   3     1791.47     1825.67     16.66 o 
   5  10   3       69.26       67.36      2.47 o 
   6  10   3      124.31      129.20      4.31 o 
   7  10   3      124.59      122.79      5.96 o 
   8  10   3        7.57        6.76      2.42 o 
   9  10   3       20.55       32.39      6.04 o 
 -10  11   3       98.09       94.54      5.49 o 
  -9  11   3        1.05        3.34      1.70 o 
  -8  11   3      113.99      125.58      4.97 o 
  -7  11   3        1.91        1.06      1.23 o 
  -6  11   3       43.76       51.04      3.15 o 
  -5  11   3      441.23      463.03      8.04 o 
  -4  11   3        0.01        4.00      1.70 o 
  -3  11   3      465.75      470.28      5.43 o 
  -2  11   3     1050.37     1156.97     11.00 o 
  -1  11   3       19.70       40.68      1.32 o 
   0  11   3       14.21       24.49      1.06 o 
   1  11   3      630.47      641.20      9.29 o 
   2  11   3       11.01       14.52      2.10 o 
   3  11   3      171.33      154.53      3.24 o 
   4  11   3     1287.34     1196.71     12.09 o 
   5  11   3      229.95      225.40      4.10 o 
   6  11   3       32.38       29.55      2.34 o 
   7  11   3       23.59       29.33      2.81 o 
   8  11   3      115.64      119.97      8.56 o 
   9  11   3        0.01       -1.01      2.42 o 
 -10  12   3      106.88      105.98      9.78 o 
  -9  12   3       29.06       34.79      3.43 o 
  -8  12   3        4.37        1.47      1.55 o 
  -7  12   3      347.84      358.66      7.54 o 
  -6  12   3        9.48       25.77      2.42 o 
  -5  12   3        0.98       -0.46      1.09 o 
  -4  12   3      202.96      207.45      4.72 o 
  -3  12   3      184.48      198.87      3.48 o 
  -2  12   3     1337.61     1359.97     14.17 o 
  -1  12   3      899.60      895.77      9.19 o 
   0  12   3     1404.66     1374.71     16.03 o 
   1  12   3      253.07      267.86      5.45 o 
   2  12   3      298.65      251.32      8.84 o 
   3  12   3      117.20      120.49      3.38 o 
   4  12   3       36.62       33.02      1.86 o 
   5  12   3      165.94      167.25      3.90 o 
   6  12   3      339.65      332.85      8.10 o 
   7  12   3      128.41      127.11      4.85 o 
   8  12   3        2.92        0.50      3.53 o 
   9  12   3       41.21       50.54      4.99 o 
 -10  13   3      400.51      416.06     11.89 o 
  -9  13   3      126.62      125.47     12.96 o 
  -8  13   3      568.61      569.03     12.38 o 
  -7  13   3       45.70       50.74      3.35 o 
  -6  13   3     1341.70     1351.00     19.20 o 
  -5  13   3       21.74       34.71      2.16 o 
  -4  13   3      834.69      816.36     17.16 o 
  -3  13   3      267.94      262.62      5.04 o 
  -2  13   3       24.49       40.88      2.78 o 
  -1  13   3     3689.81     3621.12     37.23 o 
   0  13   3       70.08       74.29      2.98 o 
   1  13   3      724.38      679.69     10.22 o 
   2  13   3      503.71      501.33      6.77 o 
   3  13   3      228.62      204.21      4.04 o 
   4  13   3      423.64      369.22      5.95 o 
   5  13   3       38.07       38.12      2.37 o 
   6  13   3      451.82      445.84     11.82 o 
   7  13   3       66.82       57.06      4.09 o 
   8  13   3      460.38      498.75     13.87 o 
 -10  14   3       35.32       41.47      3.68 o 
  -9  14   3       47.31       46.05      4.34 o 
  -8  14   3      160.09      165.89      8.71 o 
  -7  14   3       25.84       27.46      3.10 o 
  -6  14   3       17.14       22.09      2.14 o 
  -5  14   3      213.96      215.80      6.54 o 
  -4  14   3      179.30      166.83      4.60 o 
  -3  14   3      146.00      124.44      3.49 o 
  -2  14   3      254.81      258.72      4.97 o 
  -1  14   3      291.66      283.96      6.06 o 
   0  14   3       84.64       78.40      4.80 o 
   1  14   3       27.30       36.20      2.00 o 
   2  14   3      170.41      150.52      3.43 o 
   3  14   3      150.79      172.65      3.68 o 
   4  14   3        6.36        7.39      1.15 o 
   5  14   3      185.30      190.02      5.08 o 
   6  14   3       41.76       41.59      5.23 o 
   7  14   3       60.22       65.49      4.99 o 
   8  14   3      214.87      267.79      9.60 o 
 -10  15   3       26.81       26.85      3.60 o 
  -9  15   3        0.06       -0.53      1.79 o 
  -8  15   3       19.98       19.07      2.87 o 
  -7  15   3      144.28      137.02      5.65 o 
  -6  15   3        0.27        0.00      1.55 o 
  -5  15   3     1523.86     1473.05     20.76 o 
  -4  15   3      230.44      224.70      9.01 o 
  -3  15   3       89.55       90.42      4.01 o 
  -2  15   3      169.28      154.58      4.00 o 
  -1  15   3       20.90       10.31      1.41 o 
   0  15   3       37.10       39.39      2.37 o 
   1  15   3       84.28       95.87      2.44 o 
   2  15   3      619.96      585.27      7.83 o 
   3  15   3      142.14      164.06      3.79 o 
   4  15   3     2066.67     1977.41     22.25 o 
   5  15   3       43.73       36.40      3.54 o 
   6  15   3        3.94        3.31      1.71 o 
   7  15   3        7.91        6.55      2.85 o 
   8  15   3        3.49        3.02      2.85 o 
  -9  16   3       34.93       38.53      5.54 o 
  -8  16   3       31.33       33.14      3.30 o 
  -7  16   3       55.22       58.92      4.14 o 
  -6  16   3        7.53        6.45      2.18 o 
  -5  16   3      689.90      637.76     11.35 o 
  -4  16   3      111.65      107.62      3.91 o 
  -3  16   3      199.41      201.90      5.29 o 
  -2  16   3       13.20       14.96      1.87 o 
  -1  16   3       29.08       22.52      1.82 o 
   0  16   3     1317.36     1248.02     16.85 o 
   1  16   3       53.86       43.53      1.91 o 
   2  16   3      388.38      365.02      6.17 o 
   3  16   3       45.10       39.10      2.24 o 
   4  16   3       55.66       84.67      4.81 o 
   5  16   3       86.11       81.00      5.01 o 
   6  16   3       15.73       12.78      2.79 o 
   7  16   3       16.03       11.77      4.03 o 
   8  16   3       67.38       84.61      6.55 o 
  -9  17   3        1.51        2.39      2.59 o 
  -8  17   3      116.67      127.37      7.70 o 
  -7  17   3      100.18       89.61      9.96 o 
  -6  17   3      184.76      194.07      7.03 o 
  -5  17   3      296.43      306.31      8.63 o 
  -4  17   3      126.72      138.55      6.69 o 
  -3  17   3       32.27       30.98      2.29 o 
  -2  17   3      422.63      404.63      7.29 o 
  -1  17   3       11.07       17.48      2.62 o 
   0  17   3        0.38        2.88      1.21 o 
   1  17   3       43.77       37.24      2.20 o 
   2  17   3       79.47      105.96      3.56 o 
   3  17   3      291.91      279.04      6.76 o 
   4  17   3      410.74      388.95      9.50 o 
   5  17   3        2.45        3.75      1.96 o 
   6  17   3      147.86      146.53     10.09 o 
   7  17   3      139.95      135.98     10.07 o 
  -9  18   3      117.49      138.89      7.00 o 
  -8  18   3       32.64       30.10      3.60 o 
  -7  18   3        2.12        0.11      1.70 o 
  -6  18   3        0.55        0.52      1.59 o 
  -5  18   3      454.64      468.69     11.35 o 
  -4  18   3       60.19       60.19      3.98 o 
  -3  18   3       63.39       65.84      3.01 o 
  -2  18   3      628.11      597.48     10.97 o 
  -1  18   3     1397.69     1274.70     18.69 o 
   0  18   3      491.85      443.74      8.45 o 
   1  18   3       40.59       38.88      2.51 o 
   2  18   3      899.58      836.26     18.32 o 
   3  18   3      135.42      185.31      8.14 o 
   4  18   3       24.14       33.17      3.65 o 
   5  18   3      343.65      380.84     10.81 o 
   6  18   3       33.47       38.27      6.04 o 
   7  18   3      325.24      342.46     17.12 o 
  -8  19   3       27.57       33.30     10.07 o 
  -7  19   3        3.88        4.39      2.29 o 
  -6  19   3       50.67       51.64      4.09 o 
  -5  19   3       15.50       11.93      2.65 o 
  -4  19   3      875.39      883.58     17.59 o 
  -3  19   3       86.65       88.32      3.93 o 
  -2  19   3      702.21      664.41     18.43 o 
  -1  19   3      293.66      301.68     12.22 o 
   0  19   3       76.43       68.89      4.54 o 
   1  19   3      104.50       86.09      5.18 o 
   2  19   3      144.50      139.77      8.58 o 
   3  19   3      201.75      208.01      7.55 o 
   4  19   3      162.73      164.04      6.82 o 
   5  19   3       93.64      101.23      8.90 o 
   6  19   3      104.67      106.77      9.07 o 
   7  19   3       14.79       13.09      5.04 o 
  -8  20   3        0.27        1.15      2.42 o 
  -7  20   3        0.01        3.31      2.42 o 
  -6  20   3       22.55       22.59      3.14 o 
  -5  20   3       43.43       40.89      5.60 o 
  -4  20   3      100.56      100.17      6.04 o 
  -3  20   3        6.68        7.62      2.05 o 
  -2  20   3      672.32      638.91     14.01 o 
  -1  20   3       38.86       39.73      3.80 o 
   0  20   3      110.55      104.61      6.36 o 
   1  20   3       70.82       66.93      3.57 o 
   2  20   3      127.62      103.57      5.05 o 
   3  20   3        0.05        2.42      2.07 o 
   4  20   3       15.63       13.90      3.37 o 
   5  20   3       34.42       44.00      4.15 o 
   6  20   3      174.01      178.28     12.09 o 
  -7  21   3       52.51       61.32      5.54 o 
  -6  21   3       57.33       57.21     11.08 o 
  -5  21   3       56.54       63.95      6.29 o 
  -4  21   3       75.79       83.59      4.82 o 
  -3  21   3      180.77      187.65     11.80 o 
  -2  21   3       95.56       88.38      9.32 o 
  -1  21   3      144.96      151.76      8.63 o 
   0  21   3       46.85       50.61      4.00 o 
   1  21   3      208.43      195.19      6.73 o 
   2  21   3       62.35       64.98      4.40 o 
   3  21   3       32.26       31.98      3.54 o 
   4  21   3        2.15        2.70      2.18 o 
   5  21   3       24.64       27.95      4.83 o 
   6  21   3       13.35       13.09      5.04 o 
  -7  22   3       19.21       20.61      3.60 o 
  -6  22   3       23.27       24.72      3.50 o 
  -5  22   3      113.24      113.13      6.70 o 
  -4  22   3        3.21        6.91      2.38 o 
  -3  22   3        0.03        1.08      1.97 o 
  -2  22   3      598.91      560.71     13.38 o 
  -1  22   3        8.25        8.18      2.36 o 
   0  22   3      200.60      189.62      7.98 o 
   1  22   3      360.39      349.58     10.22 o 
   2  22   3       24.98       20.45      2.93 o 
   3  22   3      146.95      179.20      7.55 o 
   4  22   3        5.75        5.61      2.18 o 
   5  22   3        0.92        1.01      4.03 o 
  -6  23   3       77.43       91.66      6.09 o 
  -5  23   3       98.06      100.47      6.09 o 
  -4  23   3       51.84       52.99     12.09 o 
  -3  23   3        2.92        3.31      2.42 o 
  -2  23   3        5.31        9.07      4.03 o 
  -1  23   3      167.29      181.97      8.20 o 
   0  23   3        3.28        4.89      2.42 o 
   1  23   3      265.82      245.86     12.56 o 
   2  23   3       45.15       38.44      5.74 o 
   3  23   3       29.25       40.05      4.22 o 
   4  23   3      204.37      200.84      8.29 o 
   5  23   3       67.76       79.57      8.06 o 
  -6  24   3        2.67        6.27      3.15 o 
  -5  24   3       63.81       73.61     12.09 o 
  -4  24   3      355.95      399.84     12.66 o 
  -3  24   3       53.64       53.68      5.03 o 
  -2  24   3      143.99      132.82      7.45 o 
  -1  24   3       11.78        5.54      2.85 o 
   0  24   3      170.98      176.04     15.11 o 
   1  24   3       12.50       12.52      2.79 o 
   2  24   3      180.32      173.33      7.66 o 
   3  24   3       91.00       83.41      5.47 o 
   4  24   3       21.69       27.21      4.83 o 
  -5  25   3       20.18       16.84      3.60 o 
  -4  25   3       92.05      114.90      7.00 o 
  -3  25   3       52.70       52.42      5.03 o 
  -2  25   3        2.87        0.72      2.42 o 
  -1  25   3      140.97      121.53      7.45 o 
   0  25   3        9.79       12.36      3.53 o 
   1  25   3      134.58      143.82      6.95 o 
   2  25   3       74.88       79.41      5.47 o 
   3  25   3      148.22      148.49      8.93 o 
   4  25   3       10.34       11.35      3.87 o 
  -4  26   3       73.25       76.26      8.06 o 
  -3  26   3       42.01       51.73      5.18 o 
  -2  26   3       10.00       11.18      3.35 o 
  -1  26   3       51.79       51.20      5.03 o 
   0  26   3        1.43       -1.01      2.14 o 
   1  26   3        4.14        6.74      2.67 o 
   2  26   3       22.43       34.28      4.27 o 
   3  26   3      202.85      233.87     33.24 o 
  -3  27   3       76.51       67.38      5.95 o 
  -2  27   3       60.24       70.51      5.95 o 
  -1  27   3       96.63       97.94      6.70 o 
   0  27   3       53.76       60.34      7.55 o 
   1  27   3        0.13        5.09      2.79 o 
 -11   0   4       94.74      105.76     13.09 o 
 -10   0   4       53.89       78.56     10.07 o 
  -9   0   4        0.14        1.01      3.02 o 
  -8   0   4      166.30      171.23     12.09 o 
  -7   0   4      357.06      367.64     16.12 o 
  -6   0   4      172.00      189.36      5.18 o 
  -5   0   4       19.95       29.23      1.74 o 
  -4   0   4     7491.18     8285.02    104.67 o 
  -3   0   4     1707.67     1916.77     47.34 o 
  -2   0   4      140.99      171.23      8.06 o 
  -1   0   4       39.58       27.20      4.03 o 
   0   0   4        1.64        1.81      0.67 o 
   1   0   4     1073.71     1216.28     18.92 o 
   2   0   4     2581.74     2564.04     35.97 o 
   3   0   4      308.61      284.94      7.98 o 
   4   0   4      460.31      470.36      8.53 o 
   5   0   4       60.47       44.49      5.03 o 
   6   0   4        1.86        0.34      1.58 o 
   7   0   4      529.58      462.26     13.03 o 
   8   0   4       30.03       24.28      3.53 o 
   9   0   4      191.74      185.33     10.07 o 
 -11   1   4       54.01       50.91      7.12 o 
 -10   1   4       50.56       47.19      6.02 o 
  -9   1   4        0.06        1.51      2.52 o 
  -8   1   4       45.42       40.15      5.04 o 
  -7   1   4       83.64       77.67      4.99 o 
  -6   1   4      361.87      347.62      6.11 o 
  -5   1   4        0.40        1.51      0.71 o 
  -4   1   4     5342.70     5831.68     52.70 o 
  -3   1   4       80.99       87.31      3.87 o 
  -2   1   4      446.69      425.66     10.68 o 
  -1   1   4      142.90      125.43      5.31 o 
   0   1   4      672.57      740.16      8.29 o 
   1   1   4       88.27      102.59      2.63 o 
   2   1   4       70.43       57.74      1.75 o 
   3   1   4       95.29       85.03      2.96 o 
   4   1   4      620.97      611.87      9.76 o 
   5   1   4     1467.34     1417.36     15.06 o 
   6   1   4      100.36       89.60      2.89 o 
   7   1   4      289.09      290.75      6.98 o 
   8   1   4       83.64       87.48      4.14 o 
   9   1   4        1.67        3.02      2.14 o 
 -11   2   4        4.73        2.57      3.15 o 
 -10   2   4       89.91       79.93      7.45 o 
  -9   2   4       15.11       17.55      3.56 o 
  -8   2   4        0.54       -1.21      1.68 o 
  -7   2   4       28.54       27.34      3.56 o 
  -6   2   4       14.69       13.08      1.47 o 
  -5   2   4       36.25       40.27      1.68 o 
  -4   2   4     3904.38     4223.22     38.65 o 
  -3   2   4        2.27        4.30      0.64 o 
  -2   2   4       97.05       98.57      4.59 o 
  -1   2   4       11.90        5.54      1.42 o 
   0   2   4        7.02       17.10      0.97 o 
   1   2   4      538.33      581.14     12.39 o 
   2   2   4      197.48      218.79      4.35 o 
   3   2   4        0.08       -0.13      0.54 o 
   4   2   4        5.68        3.78      0.91 o 
   5   2   4     1466.87     1377.87     14.84 o 
   6   2   4        5.51        3.02      0.91 o 
   7   2   4        2.05        0.10      1.19 o 
   8   2   4        8.69        8.45      1.89 o 
   9   2   4       44.67       52.70      6.55 o 
 -11   3   4        0.02        0.67      3.15 o 
 -10   3   4       24.64       24.11      4.99 o 
  -9   3   4       10.79       11.84      5.04 o 
  -8   3   4       22.17       25.70      3.87 o 
  -7   3   4        8.18        8.49      2.42 o 
  -6   3   4       54.53       53.84      2.98 o 
  -5   3   4      156.70      129.29     10.58 o 
  -4   3   4      610.54      644.37      7.43 o 
  -3   3   4       46.71       54.88      1.89 o 
  -2   3   4       57.92       61.73      1.87 o 
  -1   3   4      605.66      714.51     11.44 o 
   0   3   4      258.27      267.03      4.27 o 
   1   3   4     1344.23     1404.38     18.10 o 
   2   3   4      748.19      795.26     10.33 o 
   3   3   4        2.37        4.08      0.72 o 
   4   3   4       15.03       12.01      1.41 o 
   5   3   4       24.99       23.54      2.83 o 
   6   3   4        7.96        5.40      1.04 o 
   7   3   4        2.24        3.71      1.44 o 
   8   3   4       19.76       21.08      2.64 o 
   9   3   4        2.44       -0.50      2.14 o 
 -11   4   4       80.32       82.55      8.56 o 
 -10   4   4       18.13       15.34      4.59 o 
  -9   4   4       30.88       28.30      4.59 o 
  -8   4   4      430.55      450.15     14.59 o 
  -7   4   4      241.60      218.28      8.88 o 
  -6   4   4      158.59      147.41      6.55 o 
  -5   4   4      585.94      594.49     13.48 o 
  -4   4   4       18.42       19.38      1.29 o 
  -3   4   4      114.32      111.58      3.39 o 
  -2   4   4      287.35      285.30      8.13 o 
  -1   4   4      341.67      340.60      7.09 o 
   0   4   4      581.65      575.33     10.09 o 
   1   4   4      871.85      891.97     13.67 o 
   2   4   4     2066.87     2175.35     24.14 o 
   3   4   4       11.59       15.02      0.99 o 
   4   4   4     1541.30     1481.53     14.39 o 
   5   4   4     1251.04     1187.28     14.49 o 
   6   4   4        2.64       -0.32      1.05 o 
   7   4   4       89.06       85.55      3.79 o 
   8   4   4        8.98        7.98      1.97 o 
   9   4   4       41.01       44.83      4.27 o 
 -11   5   4        2.57        3.53      4.53 o 
 -10   5   4      231.60      214.96     11.74 o 
  -9   5   4       93.79       88.92      7.02 o 
  -8   5   4       10.19        8.28      3.15 o 
  -7   5   4      420.96      419.15     12.76 o 
  -6   5   4       72.42       75.61      6.55 o 
  -5   5   4       19.07       10.60      1.02 o 
  -4   5   4     2094.43     2130.52     25.65 o 
  -3   5   4      171.05      179.66      2.96 o 
  -2   5   4        0.22        0.72      2.31 o 
  -1   5   4      535.42      631.05     11.51 o 
   0   5   4        0.07        1.38      0.54 o 
   1   5   4       54.61       39.84      1.28 o 
   2   5   4      109.97      116.04      2.85 o 
   3   5   4      898.17      821.57      8.76 o 
   4   5   4      271.87      278.95      4.16 o 
   5   5   4      152.79      120.42      3.04 o 
   6   5   4      427.66      410.12      7.09 o 
   7   5   4       80.02       73.94      5.38 o 
   8   5   4      277.87      277.24      7.73 o 
   9   5   4       38.32       39.70      3.87 o 
 -11   6   4        0.60       -1.76      3.02 o 
 -10   6   4      562.65      557.56     19.50 o 
  -9   6   4        0.52        2.16      2.42 o 
  -8   6   4      184.79      175.03      8.88 o 
  -7   6   4        0.65       -1.42      1.42 o 
  -6   6   4      818.91      817.34     19.19 o 
  -5   6   4      137.00      107.49      2.96 o 
  -4   6   4      296.37      277.02     10.45 o 
  -3   6   4     2039.83     2091.40     22.53 o 
  -2   6   4       26.71       34.20      1.31 o 
  -1   6   4     3830.25     3906.40     40.21 o 
   0   6   4      362.19      328.97      7.27 o 
   1   6   4      798.05      809.43      9.80 o 
   2   6   4      234.26      222.45      6.96 o 
   3   6   4       17.01       16.66      1.27 o 
   4   6   4       27.32       28.72      1.75 o 
   5   6   4       27.52       26.36      1.60 o 
   6   6   4      334.25      320.43      9.16 o 
   7   6   4       98.78      106.14      4.21 o 
   8   6   4       79.03       78.06      5.34 o 
   9   6   4       11.22        8.20      2.52 o 
 -11   7   4       54.14       63.46      7.74 o 
 -10   7   4       14.58       17.51      4.59 o 
  -9   7   4       61.74       65.31     10.58 o 
  -8   7   4        0.92        1.01      2.14 o 
  -7   7   4       23.52       31.07      3.87 o 
  -6   7   4      176.80      176.05      7.74 o 
  -5   7   4      117.66      123.88      3.86 o 
  -4   7   4        0.18        0.25      0.54 o 
  -3   7   4      616.62      654.01      9.55 o 
  -2   7   4      358.47      372.27      6.41 o 
  -1   7   4       49.15       53.22      1.94 o 
   0   7   4        7.01        7.25      0.61 o 
   1   7   4       10.72        6.41      1.14 o 
   2   7   4      784.95      803.25      8.13 o 
   3   7   4      157.63      155.40      3.33 o 
   4   7   4       16.86        8.25      1.09 o 
   5   7   4      703.34      719.05      8.74 o 
   6   7   4       35.25       31.17      2.29 o 
   7   7   4       33.19       40.22      3.02 o 
   8   7   4      117.44      141.49      5.76 o 
   9   7   4        3.79        0.00      2.14 o 
 -11   8   4       26.86       26.41      6.04 o 
 -10   8   4        7.11       10.99      4.53 o 
  -9   8   4       30.16       26.98      4.59 o 
  -8   8   4       58.96       62.80      6.02 o 
  -7   8   4      195.79      164.24      8.46 o 
  -6   8   4       43.18       53.95      3.46 o 
  -5   8   4        0.00        0.00      0.82 o 
  -4   8   4      285.40      311.43      5.69 o 
  -3   8   4       34.49       45.54      1.64 o 
  -2   8   4      100.62      132.76      2.26 o 
  -1   8   4      117.87      123.08      3.98 o 
   0   8   4      223.49      234.82      4.31 o 
   1   8   4      145.61      117.61      3.50 o 
   2   8   4      562.16      606.30      6.79 o 
   3   8   4      173.20      177.02      5.29 o 
   4   8   4      232.42      228.15      7.28 o 
   5   8   4       39.65       37.92      1.77 o 
   6   8   4       13.84        9.46      1.62 o 
   7   8   4      158.22      187.78      5.64 o 
   8   8   4       44.70       55.40      4.27 o 
   9   8   4       10.85       15.04      2.85 o 
 -11   9   4       28.96       17.59      7.05 o 
 -10   9   4       17.83       16.98      4.83 o 
  -9   9   4      157.87      167.48     11.08 o 
  -8   9   4        2.33        7.83      3.15 o 
  -7   9   4      125.82      135.61     15.61 o 
  -6   9   4      684.02      720.07     14.16 o 
  -5   9   4      634.93      672.99     12.67 o 
  -4   9   4        0.34       -0.60      0.85 o 
  -3   9   4       53.14       62.22      2.35 o 
  -2   9   4      227.15      219.78      4.31 o 
  -1   9   4     2956.00     3077.03     30.30 o 
   0   9   4     1011.68     1043.36     12.26 o 
   1   9   4      655.53      586.55      8.01 o 
   2   9   4       76.66       77.19      2.02 o 
   3   9   4      582.84      544.02      7.88 o 
   4   9   4      908.80      858.30     11.18 o 
   5   9   4       64.44       69.52      2.47 o 
   6   9   4      122.98      123.34      4.13 o 
   7   9   4       44.39       48.66      5.09 o 
   8   9   4      174.43      187.43      7.55 o 
 -10  10   4       18.13       18.22      4.99 o 
  -9  10   4        1.08        0.43      2.42 o 
  -8  10   4      318.14      329.27     13.51 o 
  -7  10   4       24.85       25.24      3.81 o 
  -6  10   4      312.70      314.91      8.37 o 
  -5  10   4      194.73      188.15      5.67 o 
  -4  10   4      235.64      228.31      6.08 o 
  -3  10   4      805.36      796.91     13.77 o 
  -2  10   4      260.13      274.54      6.36 o 
  -1  10   4      216.03      185.26      5.07 o 
   0  10   4     1420.17     1360.89     19.19 o 
   1  10   4      152.77      149.28      4.35 o 
   2  10   4     2148.17     2068.36     23.05 o 
   3  10   4      958.33      943.60     11.83 o 
   4  10   4      173.76      173.97      4.14 o 
   5  10   4      282.70      263.22      7.29 o 
   6  10   4      100.56       95.47      4.35 o 
   7  10   4      557.67      567.20     12.94 o 
   8  10   4        4.66        2.52      2.14 o 
 -10  11   4       79.97       69.85      7.98 o 
  -9  11   4      361.84      337.03     14.48 o 
  -8  11   4       60.50       53.18      6.29 o 
  -7  11   4     1064.45     1071.41     20.40 o 
  -6  11   4       96.59       92.20      4.43 o 
  -5  11   4        0.08        1.26      1.29 o 
  -4  11   4      504.21      442.05      9.49 o 
  -3  11   4      118.60      130.98      7.84 o 
  -2  11   4     2326.54     2403.80     35.09 o 
  -1  11   4      144.61      131.44      7.56 o 
   0  11   4      510.03      462.08     10.00 o 
   1  11   4      692.99      677.53      8.19 o 
   2  11   4     1639.93     1573.79     17.35 o 
   3  11   4      285.60      296.51      5.62 o 
   4  11   4      908.40      876.55     11.60 o 
   5  11   4      523.46      549.92      9.68 o 
   6  11   4      230.85      227.49      5.51 o 
   7  11   4       21.87       19.05      2.37 o 
   8  11   4       24.32       24.58      3.15 o 
 -10  12   4       81.74       79.25      8.71 o 
  -9  12   4      120.69      113.03     13.60 o 
  -8  12   4       15.38       16.12      4.10 o 
  -7  12   4      143.72      141.07      8.06 o 
  -6  12   4      638.40      630.70     13.74 o 
  -5  12   4      438.95      403.64      9.68 o 
  -4  12   4        0.02        0.63      1.29 o 
  -3  12   4     1075.61     1011.70     17.45 o 
  -2  12   4      272.78      284.70      7.37 o 
  -1  12   4      637.12      643.74     11.09 o 
   0  12   4       88.90       96.16      2.63 o 
   1  12   4       51.93       53.80      2.47 o 
   2  12   4       22.53       35.02      1.94 o 
   3  12   4      403.83      400.28      7.88 o 
   4  12   4      166.97      195.30      4.67 o 
   5  12   4      102.77       95.00      4.57 o 
   6  12   4       61.33       57.16      3.96 o 
   7  12   4        2.65        3.09      1.71 o 
   8  12   4       22.75       21.08      3.15 o 
 -10  13   4       16.90       24.47      5.78 o 
  -9  13   4       23.32       26.60      5.18 o 
  -8  13   4       66.62       70.44      7.25 o 
  -7  13   4      256.69      277.34      9.07 o 
  -6  13   4        0.65        1.83      1.89 o 
  -5  13   4       34.08       25.11      2.87 o 
  -4  13   4       59.35       48.36      4.04 o 
  -3  13   4      165.44      162.08      4.77 o 
  -2  13   4       82.83       74.72      2.01 o 
  -1  13   4       73.43       65.33      1.63 o 
   0  13   4        6.88        5.78      1.44 o 
   1  13   4      112.70      102.36      4.60 o 
   2  13   4     1698.58     1649.77     18.62 o 
   3  13   4      101.07      106.39      3.48 o 
   4  13   4      349.80      342.87      7.39 o 
   5  13   4        3.22        2.81      1.89 o 
   6  13   4        7.70        6.40      1.92 o 
   7  13   4        3.49        3.12      2.07 o 
   8  13   4        4.62        8.06      4.03 o 
 -10  14   4       23.30       38.61      6.52 o 
  -9  14   4       60.20       74.01      7.98 o 
  -8  14   4       50.16       60.92     12.59 o 
  -7  14   4      295.41      245.40     13.09 o 
  -6  14   4      277.09      297.12      9.07 o 
  -5  14   4        9.37       18.59      2.48 o 
  -4  14   4       37.41       36.76      2.47 o 
  -3  14   4        9.02        6.82      0.94 o 
  -2  14   4        0.38        2.01      0.79 o 
  -1  14   4       63.71       58.17      2.64 o 
   0  14   4       62.56       67.85      3.28 o 
   1  14   4      222.53      209.29      4.91 o 
   2  14   4        0.22        0.54      0.97 o 
   3  14   4        0.65        4.32      1.50 o 
   4  14   4        2.01        0.22      1.14 o 
   5  14   4      108.05       95.96      4.65 o 
   6  14   4       17.12       14.74      2.79 o 
   7  14   4       80.33       66.52      5.78 o 
  -9  15   4      359.85      382.23     16.92 o 
  -8  15   4        3.46        5.64      3.35 o 
  -7  15   4      138.52      142.19     19.64 o 
  -6  15   4       27.91       29.70      4.86 o 
  -5  15   4      141.41      150.43      4.22 o 
  -4  15   4       13.33       11.81      1.48 o 
  -3  15   4      411.55      406.85      7.53 o 
  -2  15   4      438.36      444.31      7.91 o 
  -1  15   4      296.22      267.46      5.85 o 
   0  15   4      240.49      248.47      5.16 o 
   1  15   4       35.45       30.30      2.63 o 
   2  15   4      336.40      282.48      7.50 o 
   3  15   4       64.95       62.33      3.16 o 
   4  15   4        1.53        0.27      1.17 o 
   5  15   4      140.58      147.35      5.85 o 
   6  15   4      339.24      355.21     29.76 o 
   7  15   4      197.68      207.85     13.09 o 
  -9  16   4        3.78        5.77      3.87 o 
  -8  16   4       58.24       69.28     10.07 o 
  -7  16   4      314.54      333.56     15.00 o 
  -6  16   4       55.76       48.86      2.97 o 
  -5  16   4      218.64      212.31      5.19 o 
  -4  16   4        0.13        0.53      1.23 o 
  -3  16   4      793.06      744.69     12.21 o 
  -2  16   4        1.42        0.85      1.23 o 
  -1  16   4      840.92      811.82     12.89 o 
   0  16   4      314.09      314.12      6.55 o 
   1  16   4      142.79      124.82      4.42 o 
   2  16   4      365.62      351.49      6.61 o 
   3  16   4       87.41       77.24      3.62 o 
   4  16   4      431.81      451.67     10.15 o 
   5  16   4        0.43        0.00      1.60 o 
   6  16   4      107.23      103.71      7.37 o 
   7  16   4        3.99        1.01      4.03 o 
  -9  17   4       37.00       48.71      7.25 o 
  -8  17   4        0.01       -1.79      3.15 o 
  -7  17   4       54.70       55.72      3.01 o 
  -6  17   4      166.07      154.25      7.32 o 
  -5  17   4      519.03      517.57     21.40 o 
  -4  17   4       22.18       17.03      1.99 o 
  -3  17   4       73.74       63.95      3.34 o 
  -2  17   4       40.84       35.66      2.33 o 
  -1  17   4      263.94      226.23      5.82 o 
   0  17   4        3.03        1.68      1.18 o 
   1  17   4      810.26      782.96     12.17 o 
   2  17   4       32.98       27.45      2.42 o 
   3  17   4      256.03      263.32      6.68 o 
   4  17   4       40.30       43.35      3.43 o 
   5  17   4       51.08       47.08      4.27 o 
   6  17   4        2.95        1.50      2.18 o 
   7  17   4        4.64        8.06      4.03 o 
  -8  18   4        9.62        5.86      3.87 o 
  -7  18   4        3.92        3.23      1.70 o 
  -6  18   4        2.12        1.28      1.73 o 
  -5  18   4        2.78        2.73      1.59 o 
  -4  18   4       41.12       40.86      3.30 o 
  -3  18   4      161.89      154.69      4.75 o 
  -2  18   4       83.61       81.42      3.78 o 
  -1  18   4      306.43      289.48      6.93 o 
   0  18   4       64.60       61.78      2.94 o 
   1  18   4        0.20       -0.11      1.23 o 
   2  18   4       87.15       70.79      3.70 o 
   3  18   4       79.02       84.88      4.57 o 
   4  18   4       89.98      107.36      7.68 o 
   5  18   4       12.73       12.51      2.79 o 
   6  18   4       43.33       46.84      4.50 o 
  -8  19   4        7.52       13.53      4.83 o 
  -7  19   4       52.54       45.88      4.88 o 
  -6  19   4       47.04       49.53      3.52 o 
  -5  19   4       86.14       86.27      4.90 o 
  -4  19   4       22.44       24.24      2.56 o 
  -3  19   4        2.67        2.56      2.01 o 
  -2  19   4       86.71       74.32      4.06 o 
  -1  19   4       28.27       23.57      3.70 o 
   0  19   4       57.55       47.17      3.31 o 
   1  19   4      155.28      140.35      5.52 o 
   2  19   4        0.83        1.80      1.77 o 
   3  19   4        8.70       13.91      2.53 o 
   4  19   4       34.83       35.64      3.65 o 
   5  19   4       53.16       54.69      4.50 o 
   6  19   4       63.56       60.31      5.78 o 
  -8  20   4       38.01       52.08      7.63 o 
  -7  20   4      193.14      197.07      9.10 o 
  -6  20   4      110.93      112.71      9.71 o 
  -5  20   4        8.06       13.85      2.47 o 
  -4  20   4        1.71        0.67      1.98 o 
  -3  20   4     1230.44     1200.14     21.96 o 
  -2  20   4      113.95       94.57      6.44 o 
  -1  20   4       53.01       49.59      3.80 o 
   0  20   4       81.06       74.03      3.91 o 
   1  20   4      310.79      286.62      7.96 o 
   2  20   4      129.15      155.48      6.83 o 
   3  20   4       95.11       95.39      4.87 o 
   4  20   4      207.55      194.74      9.65 o 
   5  20   4       36.00       32.71      4.15 o 
   6  20   4      181.04      194.40     12.09 o 
  -7  21   4       33.28       35.07      3.43 o 
  -6  21   4       81.25       69.03      7.25 o 
  -5  21   4      319.65      309.01      8.96 o 
  -4  21   4      193.07      179.20      6.46 o 
  -3  21   4      212.02      193.29      7.13 o 
  -2  21   4      157.59      151.93      6.29 o 
  -1  21   4       71.19       59.47      5.52 o 
   0  21   4        5.10        2.01      1.64 o 
   1  21   4      221.12      189.78      7.56 o 
   2  21   4       20.24       19.35      2.83 o 
   3  21   4      187.15      168.72     12.46 o 
   4  21   4        0.51       -1.71      2.07 o 
   5  21   4       87.71       89.50      5.74 o 
  -7  22   4        9.67       13.09      2.70 o 
  -6  22   4       52.99       42.48      3.52 o 
  -5  22   4      238.95      244.73      9.03 o 
  -4  22   4        7.91        6.04      2.24 o 
  -3  22   4       35.54       34.86      3.65 o 
  -2  22   4        0.16        0.70      1.97 o 
  -1  22   4      274.36      250.32     16.43 o 
   0  22   4       11.70       16.66      3.63 o 
   1  22   4       74.85       80.20      4.77 o 
   2  22   4       50.88       56.09      7.05 o 
   3  22   4        0.00       -1.55      1.55 o 
   4  22   4      276.93      305.06     16.89 o 
   5  22   4        0.09       -0.34      3.15 o 
  -6  23   4        9.94       12.91      3.53 o 
  -5  23   4        5.55        2.81      2.43 o 
  -4  23   4      189.80      181.91      7.25 o 
  -3  23   4        1.41        0.78      2.24 o 
  -2  23   4       26.99       25.54      3.26 o 
  -1  23   4       34.97       41.44      3.66 o 
   0  23   4       13.67       11.66      2.45 o 
   1  23   4        0.09        2.66      1.99 o 
   2  23   4       26.74       27.11      3.54 o 
   3  23   4       31.49       33.49      3.77 o 
   4  23   4        0.03        0.77      2.67 o 
  -5  24   4       10.90       15.67      2.70 o 
  -4  24   4       14.86       19.18      4.53 o 
  -3  24   4        0.01       -2.01      2.42 o 
  -2  24   4       14.83       13.16      5.54 o 
  -1  24   4      117.67      127.04      8.56 o 
   0  24   4       58.22       68.80      4.97 o 
   1  24   4       57.10       74.34      5.21 o 
   2  24   4      107.91      101.82      5.83 o 
   3  24   4        2.11        1.30      2.48 o 
  -4  25   4      217.92      224.10      8.68 o 
  -3  25   4       29.45       29.90      4.27 o 
  -2  25   4      488.52      509.28     14.91 o 
  -1  25   4        0.31       -2.14      2.14 o 
   0  25   4      166.05      176.95      7.44 o 
   1  25   4      168.49      183.68     14.80 o 
   2  25   4        0.02        2.23      2.48 o 
  -3  26   4      200.77      228.69      9.30 o 
  -2  26   4       17.01       19.40      3.50 o 
  -1  26   4       51.69       44.63      5.03 o 
   0  26   4       64.44       64.72      5.12 o 
   1  26   4       15.56       21.66      3.49 o 
 -11   1   5       30.88       33.04     14.10 o 
 -10   1   5        4.34        9.57      3.56 o 
  -9   1   5       26.45       19.48      3.87 o 
  -8   1   5       11.54       11.16      2.85 o 
  -7   1   5       65.60       72.53      4.99 o 
  -6   1   5        8.75        5.54      2.52 o 
  -5   1   5      978.60     1014.96     13.69 o 
  -4   1   5        0.01        2.61      0.54 o 
  -3   1   5        4.49        1.51      1.42 o 
  -2   1   5      302.16      293.60     12.09 o 
  -1   1   5      155.59      149.10      6.41 o 
   0   1   5     1776.67     1915.93     23.42 o 
   1   1   5        4.78        3.95      1.10 o 
   2   1   5      674.90      662.39     13.08 o 
   3   1   5       39.39       38.82      3.21 o 
   4   1   5      581.33      510.76      9.32 o 
   5   1   5        2.39        2.92      1.19 o 
   6   1   5        5.03        4.67      1.02 o 
   7   1   5      114.94      126.81      3.85 o 
   8   1   5       33.06       39.55      4.44 o 
 -11   2   5      163.84      189.82     25.68 o 
 -10   2   5       75.37       82.46     10.58 o 
  -9   2   5       79.15       79.89      6.74 o 
  -8   2   5       10.94        9.07      2.85 o 
  -7   2   5       69.35       61.96      9.57 o 
  -6   2   5      861.88      860.35     18.15 o 
  -5   2   5      156.49      165.83      4.82 o 
  -4   2   5      141.99      130.31      3.76 o 
  -3   2   5       25.64       20.66      2.85 o 
  -2   2   5      388.90      407.47     20.65 o 
  -1   2   5      145.72      162.57      3.61 o 
   0   2   5       46.38       57.00      2.56 o 
   1   2   5     2332.04     2423.90     37.21 o 
   2   2   5      410.07      371.68      9.16 o 
   3   2   5      709.36      707.97     12.54 o 
   4   2   5      146.43      145.83      4.53 o 
   5   2   5       37.27       30.00      2.22 o 
   6   2   5      146.03      130.82      5.91 o 
   7   2   5        1.00        0.21      1.23 o 
   8   2   5        5.96        3.78      1.60 o 
 -11   3   5        0.08        0.50      3.56 o 
 -10   3   5       91.27      108.60      8.17 o 
  -9   3   5      166.25      149.64      8.88 o 
  -8   3   5      101.93      114.37      6.74 o 
  -7   3   5      362.86      352.93     11.02 o 
  -6   3   5     1085.57     1085.37     18.01 o 
  -5   3   5     1442.91     1442.76     21.87 o 
  -4   3   5       33.17       32.64      1.39 o 
  -3   3   5      698.49      683.87     12.21 o 
  -2   3   5      459.50      492.89     10.22 o 
  -1   3   5      257.88      286.11      6.08 o 
   0   3   5      206.00      223.02      4.95 o 
   1   3   5       88.71       84.63      3.99 o 
   2   3   5        9.29        5.76      1.47 o 
   3   3   5        4.35        1.08      0.83 o 
   4   3   5      580.95      587.60     11.12 o 
   5   3   5       32.64       35.77      2.53 o 
   6   3   5      169.35      188.06      5.68 o 
   7   3   5      231.37      243.27      5.36 o 
   8   3   5        3.53        3.46      1.44 o 
 -11   4   5      200.75      224.44     12.76 o 
 -10   4   5       10.91        7.55      3.56 o 
  -9   4   5      293.41      304.01     12.45 o 
  -8   4   5       93.47       99.54      6.74 o 
  -7   4   5        2.57        2.52      2.14 o 
  -6   4   5     1002.10     1073.57     18.01 o 
  -5   4   5     1156.82     1187.95     18.95 o 
  -4   4   5       95.64       87.14      2.18 o 
  -3   4   5      291.50      291.20      6.59 o 
  -2   4   5      220.48      219.90      7.91 o 
  -1   4   5      458.61      470.57     12.06 o 
   0   4   5      479.84      500.81      9.34 o 
   1   4   5       49.32       44.15      2.93 o 
   2   4   5      264.81      249.05      5.89 o 
   3   4   5      397.01      390.78      8.04 o 
   4   4   5     1109.96     1095.68     17.35 o 
   5   4   5      107.77       76.88      2.28 o 
   6   4   5      243.45      233.20      6.43 o 
   7   4   5       43.11       46.82      4.95 o 
   8   4   5      242.79      244.98      6.27 o 
 -11   5   5       70.27       68.54      7.74 o 
 -10   5   5       44.50       39.85      6.02 o 
  -9   5   5       15.93       12.09      3.56 o 
  -8   5   5        0.21       -1.01      1.68 o 
  -7   5   5       17.65       13.94      3.15 o 
  -6   5   5      928.78      971.97     17.01 o 
  -5   5   5       64.08       69.01      3.39 o 
  -4   5   5       24.74       29.76      1.77 o 
  -3   5   5      105.97      103.54      5.98 o 
  -2   5   5      103.49      115.92      4.29 o 
  -1   5   5       38.98       44.05      2.79 o 
   0   5   5      679.65      681.07     10.64 o 
   1   5   5       12.85       11.94      1.53 o 
   2   5   5       94.11       82.27      3.20 o 
   3   5   5      421.70      400.98      8.35 o 
   4   5   5       15.78       10.29      2.04 o 
   5   5   5        6.96        0.32      1.05 o 
   6   5   5       36.58       38.60      3.13 o 
   7   5   5        0.24       -0.62      0.84 o 
   8   5   5       21.01       19.28      2.29 o 
 -11   6   5        7.47        5.04      3.35 o 
 -10   6   5       16.63       15.78      4.10 o 
  -9   6   5      134.05      132.12      8.46 o 
  -8   6   5      107.07       90.10      6.74 o 
  -7   6   5        1.93        2.52      2.52 o 
  -6   6   5        1.98        1.64      1.29 o 
  -5   6   5      298.57      299.69      7.69 o 
  -4   6   5     1666.23     1742.11     22.00 o 
  -3   6   5      380.95      368.39     11.02 o 
  -2   6   5      228.04      190.39      5.93 o 
  -1   6   5      400.51      362.38      6.39 o 
   0   6   5       18.20       16.10      1.48 o 
   1   6   5      419.35      400.87      8.58 o 
   2   6   5     1909.80     1874.67     25.14 o 
   3   6   5       29.54       23.15      3.20 o 
   4   6   5        3.08        1.01      1.32 o 
   5   6   5      153.16      142.90      3.69 o 
   6   6   5      101.74      119.86      4.79 o 
   7   6   5        0.87       -1.55      1.55 o 
   8   6   5       14.98        6.88      1.62 o 
 -10   7   5      144.75      148.61     11.08 o 
  -9   7   5        1.20       -1.01      3.53 o 
  -8   7   5       98.74       92.84      8.56 o 
  -7   7   5      324.88      318.44     11.33 o 
  -6   7   5      215.99      231.21      8.71 o 
  -5   7   5     1225.16     1209.81     20.47 o 
  -4   7   5        2.63        1.01      1.01 o 
  -3   7   5      444.04      414.52      6.83 o 
  -2   7   5      637.61      693.00     10.05 o 
  -1   7   5      568.81      580.67      9.54 o 
   0   7   5       54.11       51.48      2.91 o 
   1   7   5       19.45       23.68      1.83 o 
   2   7   5     1019.22      926.95     14.58 o 
   3   7   5      223.09      219.79      6.60 o 
   4   7   5       88.13       91.81      4.39 o 
   5   7   5      253.53      270.75      7.61 o 
   6   7   5        0.00       -0.31      1.55 o 
   7   7   5      150.95      157.14      6.27 o 
   8   7   5      112.81      131.25      8.06 o 
 -10   8   5        9.73        5.54      3.56 o 
  -9   8   5      175.23      179.83     10.16 o 
  -8   8   5       25.00       22.10      3.87 o 
  -7   8   5      384.14      390.87     35.25 o 
  -6   8   5      423.81      419.45     13.05 o 
  -5   8   5       17.14       22.09      3.15 o 
  -4   8   5      258.89      244.65     11.37 o 
  -3   8   5      265.24      282.70      6.40 o 
  -2   8   5     1194.96     1135.89     15.89 o 
  -1   8   5      504.01      514.41      9.03 o 
   0   8   5      168.59      185.73      6.08 o 
   1   8   5      187.10      200.69      5.20 o 
   2   8   5       55.79       53.42      4.36 o 
   3   8   5     1618.20     1591.16     23.01 o 
   4   8   5      835.29      827.67     15.90 o 
   5   8   5       15.78       13.99      1.55 o 
   6   8   5      450.13      480.70      9.85 o 
   7   8   5        0.12        1.41      2.07 o 
   8   8   5       48.78       60.61      6.04 o 
 -10   9   5       70.65       55.22      7.02 o 
  -9   9   5       59.60       58.97      8.06 o 
  -8   9   5       83.01       76.62      6.52 o 
  -7   9   5        3.91        1.01      3.02 o 
  -6   9   5        9.57        8.06      2.85 o 
  -5   9   5      118.76       97.51      5.57 o 
  -4   9   5      468.64      453.88     10.36 o 
  -3   9   5       49.87       33.39      1.54 o 
  -2   9   5      367.73      376.06      8.33 o 
  -1   9   5       51.18       38.06      2.10 o 
   0   9   5     1518.55     1544.36     27.04 o 
   1   9   5       83.47       90.74      5.26 o 
   2   9   5      392.03      406.49      8.51 o 
   3   9   5     2243.78     2179.44     29.80 o 
   4   9   5       63.15       70.69      2.79 o 
   5   9   5      522.15      536.41      9.61 o 
   6   9   5       24.78       26.81      2.78 o 
   7   9   5      349.12      361.88     15.26 o 
   8   9   5        5.37        5.41      2.59 o 
 -10  10   5        0.94       -0.78      3.15 o 
  -9  10   5       61.54       56.88      6.29 o 
  -8  10   5      188.76      175.49      9.44 o 
  -7  10   5      149.68      152.20      8.46 o 
  -6  10   5       30.99       43.96      4.83 o 
  -5  10   5        0.23       -1.68      1.68 o 
  -4  10   5       86.74       75.02      4.15 o 
  -3  10   5       57.58       66.83      3.88 o 
  -2  10   5      685.69      655.18     13.17 o 
  -1  10   5       76.58       75.13      3.77 o 
   0  10   5      443.74      444.07      9.72 o 
   1  10   5      138.32      167.54      5.33 o 
   2  10   5     1086.10     1053.24     16.81 o 
   3  10   5      868.85      823.92     15.99 o 
   4  10   5        1.19        1.08      1.30 o 
   5  10   5      144.92      142.78      8.79 o 
   6  10   5       11.46       13.52      2.15 o 
   7  10   5       13.23       18.30      3.03 o 
 -10  11   5        6.70        5.95      3.87 o 
  -9  11   5       93.73       77.75      7.25 o 
  -8  11   5        0.44       -0.72      2.42 o 
  -7  11   5      140.32      144.39      8.71 o 
  -6  11   5       17.12       24.84      7.05 o 
  -5  11   5      232.68      237.61     17.12 o 
  -4  11   5      134.10      131.59      6.52 o 
  -3  11   5       30.25       18.32      2.38 o 
  -2  11   5       24.98       31.02      2.93 o 
  -1  11   5        1.97        4.03      1.47 o 
   0  11   5       77.18       66.38      3.10 o 
   1  11   5       66.19       70.34      3.30 o 
   2  11   5      498.86      451.79     14.12 o 
   3  11   5      140.77      137.82      8.01 o 
   4  11   5       13.70       18.60      1.94 o 
   5  11   5       16.09       11.21      2.05 o 
   6  11   5        0.00       -1.24      1.38 o 
   7  11   5        3.74        6.68      2.30 o 
 -10  12   5       54.30       53.38      7.25 o 
  -9  12   5      173.67      196.61     20.65 o 
  -8  12   5      176.02      177.56     10.16 o 
  -7  12   5        1.46        1.73      2.42 o 
  -6  12   5      141.12      154.35      8.71 o 
  -5  12   5       33.51       39.13      6.04 o 
  -4  12   5      109.60      100.53      5.95 o 
  -3  12   5      159.48      147.43      5.86 o 
  -2  12   5      131.68      135.70      6.58 o 
  -1  12   5      711.74      703.96     14.81 o 
   0  12   5       15.27       17.06      2.31 o 
   1  12   5      544.71      499.46     10.22 o 
   2  12   5       49.81       44.64      3.26 o 
   3  12   5      418.11      405.53      7.20 o 
   4  12   5      184.37      167.98      5.20 o 
   5  12   5        3.51        5.11      1.84 o 
   6  12   5       44.04       45.50      3.48 o 
   7  12   5        7.97        2.21      2.18 o 
  -9  13   5        0.10       -1.51      2.85 o 
  -8  13   5      466.97      457.39     17.18 o 
  -7  13   5        9.89       10.07      4.03 o 
  -6  13   5      243.65      249.11     11.61 o 
  -5  13   5       62.09       53.78      5.57 o 
  -4  13   5      122.70      119.81      6.70 o 
  -3  13   5     1180.56     1167.16     23.79 o 
  -2  13   5      146.06      142.87      8.58 o 
  -1  13   5      203.16      187.82      5.58 o 
   0  13   5      836.40      783.61     12.72 o 
   1  13   5       65.88       60.87      3.36 o 
   2  13   5      299.05      266.10      7.39 o 
   3  13   5      124.48      122.79      7.26 o 
   4  13   5       64.42       63.73      3.61 o 
   5  13   5      173.72      175.46      5.91 o 
   6  13   5       84.60      100.89     11.05 o 
   7  13   5      226.35      250.74      8.38 o 
  -9  14   5        0.03       -0.34      2.70 o 
  -8  14   5       26.19       24.67      5.03 o 
  -7  14   5        0.67        1.01      5.04 o 
  -6  14   5      179.43      186.96     10.16 o 
  -5  14   5        6.71        4.46      2.42 o 
  -4  14   5      161.11      161.60     15.11 o 
  -3  14   5      953.41      894.84     22.26 o 
  -2  14   5      110.84      101.80      6.43 o 
  -1  14   5      216.18      220.73      6.17 o 
   0  14   5       11.18        7.90      1.73 o 
   1  14   5      444.66      465.05     10.22 o 
   2  14   5       60.00       61.65      2.38 o 
   3  14   5      240.75      241.48      8.29 o 
   4  14   5      164.56      163.55      6.29 o 
   5  14   5      102.95      125.90      5.67 o 
   6  14   5      603.01      673.84     14.66 o 
   7  14   5       23.74       27.13      3.58 o 
  -9  15   5       15.15       11.62      4.59 o 
  -8  15   5        1.53        4.30      4.53 o 
  -7  15   5      568.27      550.13     32.74 o 
  -6  15   5       75.71       81.95      7.25 o 
  -5  15   5        0.70        0.72      2.42 o 
  -4  15   5       54.24       53.68      5.03 o 
  -3  15   5       18.96       20.47     11.08 o 
  -2  15   5        9.49       12.44      2.00 o 
  -1  15   5       70.27       67.19      3.93 o 
   0  15   5       73.24       64.48      4.23 o 
   1  15   5      102.80      109.55      4.72 o 
   2  15   5     1141.31     1122.97     15.18 o 
   3  15   5       41.42       34.37      3.34 o 
   4  15   5        0.01        1.42      1.41 o 
   5  15   5       47.64       51.33      3.65 o 
   6  15   5       23.16       26.92      3.21 o 
  -9  16   5       71.48       87.09      8.71 o 
  -8  16   5       52.75       57.21      7.02 o 
  -7  16   5      141.09      142.53     13.60 o 
  -6  16   5       32.67       35.95      5.57 o 
  -5  16   5       44.22       42.87      5.78 o 
  -4  16   5       44.36       33.89      4.83 o 
  -3  16   5       50.93       56.31      5.54 o 
  -2  16   5       42.18       48.21      3.30 o 
  -1  16   5       59.12       53.48      3.30 o 
   0  16   5       28.33       36.64      2.99 o 
   1  16   5       26.80       18.05      1.59 o 
   2  16   5        0.43        1.36      1.38 o 
   3  16   5       56.02       48.19      3.06 o 
   4  16   5        4.72        3.19      1.56 o 
   5  16   5       31.00       28.35      3.02 o 
   6  16   5       42.82       57.21      4.50 o 
  -8  17   5       16.79       13.53      4.83 o 
  -7  17   5      330.30      326.35     15.24 o 
  -6  17   5       56.31       60.81     15.11 o 
  -5  17   5       61.44       65.82      6.52 o 
  -4  17   5      332.14      292.84     12.82 o 
  -3  17   5       19.19       18.08      2.64 o 
  -2  17   5      310.48      288.26      7.87 o 
  -1  17   5       58.40       61.76      3.84 o 
   0  17   5      144.06      126.74      5.11 o 
   1  17   5        0.08        0.00      0.89 o 
   2  17   5      220.50      218.20      6.08 o 
   3  17   5        5.70        3.85      2.18 o 
   4  17   5       17.53       16.67      2.38 o 
   5  17   5      123.23      151.48      6.25 o 
   6  17   5        4.67        1.11      2.16 o 
  -8  18   5      159.09      184.44     13.09 o 
  -7  18   5       42.13       45.46      7.02 o 
  -6  18   5      324.93      339.43     15.24 o 
  -5  18   5       44.36       41.77      7.55 o 
  -4  18   5      165.10      173.69     10.40 o 
  -3  18   5      184.67      160.31     10.17 o 
  -2  18   5        1.63       -0.17      1.27 o 
  -1  18   5       84.17       98.88      6.40 o 
   0  18   5       41.17       32.46      2.80 o 
   1  18   5      284.63      319.22      7.54 o 
   2  18   5       41.27       33.13      2.96 o 
   3  18   5      238.89      263.70      8.29 o 
   4  18   5       62.57       59.89      3.79 o 
   5  18   5       29.08       34.78      3.77 o 
  -7  19   5      205.35      206.90     12.82 o 
  -6  19   5      101.25      100.03      8.93 o 
  -5  19   5        2.48        5.04      3.35 o 
  -4  19   5        1.39        4.14      3.15 o 
  -3  19   5       73.01       72.66      7.25 o 
  -2  19   5       22.62       21.36      3.65 o 
  -1  19   5      428.78      450.30     13.45 o 
   0  19   5      429.57      420.30      8.41 o 
   1  19   5        4.24        3.20      1.48 o 
   2  19   5       78.98       81.38      5.17 o 
   3  19   5        3.60        1.61      1.52 o 
   4  19   5       93.76       77.55      6.11 o 
   5  19   5       39.63       43.61      3.96 o 
  -7  20   5       20.38       20.40      7.05 o 
  -6  20   5      157.20      140.67     10.62 o 
  -5  20   5       33.17       27.73      7.05 o 
  -4  20   5      220.31      213.44     11.73 o 
  -3  20   5       57.76       64.01      6.70 o 
  -2  20   5       21.05       21.15      3.65 o 
  -1  20   5       43.37       38.20      2.42 o 
   0  20   5        8.20        4.46      1.59 o 
   1  20   5       10.98       13.86      2.91 o 
   2  20   5       16.03       18.00      2.41 o 
   3  20   5        0.78        2.85      1.96 o 
   4  20   5      145.94      144.40      6.35 o 
  -6  21   5      107.85      128.67     10.62 o 
  -5  21   5       80.60       78.80      8.38 o 
  -4  21   5      188.18      172.84     11.35 o 
  -3  21   5       82.40       73.20     13.60 o 
  -2  21   5        0.40        0.54      2.18 o 
  -1  21   5       83.48       70.48      3.24 o 
   0  21   5       15.98       17.11      2.28 o 
   1  21   5        2.88        3.84      2.00 o 
   2  21   5       10.64        9.61      2.22 o 
   3  21   5       23.25       27.06      3.59 o 
   4  21   5        1.30        0.50      2.07 o 
  -6  22   5       35.36       36.05      7.02 o 
  -5  22   5        6.60        5.31      3.87 o 
  -4  22   5      457.97      453.14     18.60 o 
  -3  22   5       30.53       34.12      5.78 o 
  -2  22   5       86.58       80.02      3.39 o 
  -1  22   5      186.43      189.11      5.56 o 
   0  22   5        6.75        4.03      1.65 o 
   1  22   5      283.48      311.85      8.19 o 
   2  22   5       62.85       60.40      4.28 o 
   3  22   5        0.17       -1.41      2.07 o 
  -5  23   5        7.62       12.72      5.18 o 
  -4  23   5       58.38       49.85      7.45 o 
  -3  23   5       53.82       64.06      7.63 o 
  -2  23   5       39.47       41.13      4.07 o 
  -1  23   5       11.57       11.71      2.24 o 
   0  23   5      138.05      133.19      5.44 o 
   1  23   5       30.65       30.40      3.34 o 
   2  23   5      209.12      223.85     14.66 o 
  -4  24   5       63.43       51.11      8.06 o 
  -3  24   5       34.69       43.28      6.70 o 
  -2  24   5       66.54       68.82      3.90 o 
  -1  24   5       34.23       39.11      3.13 o 
   0  24   5        0.03        0.92      1.96 o 
   1  24   5      253.75      277.36      9.17 o 
   2  24   5        0.76        0.81      6.04 o 
  -3  25   5       22.09       22.16      7.05 o 
  -2  25   5        0.76        2.24      3.15 o 
  -1  25   5        1.00        1.86      1.70 o 
   0  25   5      110.55      120.06      5.65 o 
 -10   0   6      111.69      105.76     11.08 o 
  -9   0   6      389.50      425.05     20.14 o 
  -8   0   6        0.80       -1.01      3.02 o 
  -7   0   6      195.56      186.34     11.08 o 
  -5   0   6      262.00      286.32      7.98 o 
  -4   0   6      600.62      564.05     20.14 o 
  -3   0   6      111.31      133.96      9.07 o 
  -2   0   6      628.20      592.25     22.16 o 
  -1   0   6      466.14      509.66     21.15 o 
   0   0   6     1433.99     1465.00     28.97 o 
   1   0   6      401.37      400.86     28.20 o 
   2   0   6      375.56      368.65     16.12 o 
   3   0   6       68.35       75.54      7.05 o 
   4   0   6       47.13       50.36      7.05 o 
   5   0   6      647.76      553.98     24.17 o 
   6   0   6        0.86        2.01      4.03 o 
   7   0   6      117.11      133.96     13.09 o 
 -10   1   6      170.98      162.79      9.97 o 
  -9   1   6       11.94       10.27      6.55 o 
  -8   1   6      175.67      173.87      7.83 o 
  -7   1   6        9.94       10.70      2.42 o 
  -6   1   6      963.87      967.65     19.58 o 
  -5   1   6        0.93        0.25      0.82 o 
  -4   1   6        3.33        5.62      0.85 o 
  -3   1   6      624.42      676.91     16.73 o 
  -2   1   6       22.65       20.98      3.15 o 
  -1   1   6       52.21       47.30      2.14 o 
   0   1   6      345.10      341.03      6.51 o 
   1   1   6        2.20       -1.01      1.16 o 
   2   1   6       45.95       37.94      3.18 o 
   3   1   6        1.98        0.50      2.14 o 
   4   1   6       73.01       53.11      4.99 o 
   5   1   6        9.72        4.75      2.42 o 
   6   1   6       93.16       89.37      7.12 o 
   7   1   6       54.09       54.27      6.41 o 
 -10   2   6       16.91       19.27      4.59 o 
  -9   2   6       89.65       88.44     11.58 o 
  -8   2   6       24.08       25.68      7.55 o 
  -7   2   6        1.06        1.01      2.01 o 
  -6   2   6     1245.31     1253.19     24.18 o 
  -5   2   6       29.76       27.01      1.97 o 
  -4   2   6       77.61       78.13      2.42 o 
  -3   2   6       18.54       14.10      2.85 o 
  -2   2   6      533.97      532.30     14.59 o 
  -1   2   6      222.85      241.40      5.26 o 
   0   2   6       66.51       67.36      2.87 o 
   1   2   6        0.06        2.01      1.29 o 
   2   2   6        0.08       -1.13      1.29 o 
   3   2   6     1325.75     1221.56     22.84 o 
   4   2   6       10.16       10.07      2.85 o 
   5   2   6        9.00        7.55      2.85 o 
   6   2   6       12.37       10.58      3.56 o 
   7   2   6       48.63       62.80      6.74 o 
 -10   3   6       25.62       34.11      5.70 o 
  -9   3   6        0.23       -1.34      4.03 o 
  -8   3   6        0.01       -1.68      1.68 o 
  -7   3   6        0.07        1.21      1.68 o 
  -6   3   6      289.19      316.70      9.18 o 
  -5   3   6        0.04        0.25      0.82 o 
  -4   3   6      136.84      155.11      4.87 o 
  -3   3   6        9.03       12.52      1.29 o 
  -2   3   6      400.12      422.77      8.06 o 
  -1   3   6      267.97      264.44      6.28 o 
   0   3   6       56.92       60.68      2.81 o 
   1   3   6       40.56       32.66      2.79 o 
   2   3   6       87.31       74.15      4.37 o 
   3   3   6       70.30       78.15      4.69 o 
   4   3   6        5.16        3.60      3.02 o 
   5   3   6        0.05       -0.50      2.14 o 
   6   3   6       15.21       22.34      4.27 o 
   7   3   6        1.10        2.01      2.85 o 
 -10   4   6       99.36      101.34     10.58 o 
  -9   4   6       95.80       99.22     10.58 o 
  -8   4   6        2.73        2.01      2.14 o 
  -7   4   6      125.09      116.03      6.02 o 
  -6   4   6      116.36      121.66      6.02 o 
  -5   4   6        3.60        7.66      1.47 o 
  -4   4   6        4.39        7.39      2.01 o 
  -3   4   6        9.22        9.66      1.34 o 
  -2   4   6      583.29      560.93     10.69 o 
  -1   4   6       21.29       21.03      4.03 o 
   0   4   6      234.05      226.83      6.45 o 
   1   4   6       45.76       37.79      3.03 o 
   2   4   6      586.31      583.16     13.52 o 
   3   4   6     1021.12      974.03     31.57 o 
   4   4   6       12.75       14.41      4.35 o 
   5   4   6      172.10      171.80     26.69 o 
   6   4   6       21.04       14.39      5.54 o 
   7   4   6       33.76       41.81      5.70 o 
 -10   5   6       85.39       99.25      7.98 o 
  -9   5   6       26.99       23.03      4.59 o 
  -8   5   6       89.21       87.37      8.06 o 
  -7   5   6        8.16        6.62      2.42 o 
  -6   5   6      566.71      582.12     12.12 o 
  -5   5   6      205.19      207.73      5.74 o 
  -4   5   6        5.24        5.24      1.68 o 
  -3   5   6     1423.67     1407.97     27.96 o 
  -2   5   6        0.56        0.50      1.42 o 
  -1   5   6      410.31      413.18      7.27 o 
   0   5   6        0.46        0.39      1.31 o 
   1   5   6      638.05      626.39     13.32 o 
   2   5   6      227.30      229.98      7.68 o 
   3   5   6       38.73       36.13      3.54 o 
   4   5   6      538.12      538.10     15.25 o 
   5   5   6        0.01       -1.01      3.02 o 
   6   5   6      409.04      417.15     15.67 o 
   7   5   6       89.80      106.80      8.55 o 
 -10   6   6       71.16       72.12      7.45 o 
  -9   6   6       26.06       33.86      9.07 o 
  -8   6   6      365.21      336.00     12.33 o 
  -7   6   6        0.05        1.01      1.68 o 
  -6   6   6        8.44       20.90      3.15 o 
  -5   6   6      280.22      278.10      7.20 o 
  -4   6   6      189.90      172.60      4.22 o 
  -3   6   6      286.98      287.75     15.11 o 
  -2   6   6      336.73      303.29     14.60 o 
  -1   6   6      352.44      330.72      6.39 o 
   0   6   6       63.24       61.48      3.24 o 
   1   6   6       11.04        9.42      2.53 o 
   2   6   6      115.39      102.75      5.70 o 
   3   6   6       55.14       47.75      3.99 o 
   4   6   6       24.71       25.19      3.18 o 
   5   6   6      224.10      230.73      9.06 o 
   6   6   6       42.90       46.17      9.07 o 
   7   6   6       20.36       22.76      4.99 o 
 -10   7   6       10.27        9.61      3.87 o 
  -9   7   6        5.44        6.71      3.15 o 
  -8   7   6      499.55      498.32     15.92 o 
  -7   7   6        2.14        6.19      2.52 o 
  -6   7   6        6.73        6.96      1.89 o 
  -5   7   6       20.93       24.32      2.41 o 
  -4   7   6       26.91       24.81      3.24 o 
  -3   7   6      398.70      405.13      8.49 o 
  -2   7   6       37.20       40.42      2.33 o 
  -1   7   6      176.82      167.85      5.34 o 
   0   7   6      517.99      522.06     10.20 o 
   1   7   6      301.64      310.24     13.30 o 
   2   7   6      106.57       93.08      6.03 o 
   3   7   6       69.98       72.68      4.87 o 
   4   7   6       37.93       37.83      3.99 o 
   5   7   6        0.00       -0.73      1.96 o 
   6   7   6      142.59      157.63      9.97 o 
   7   7   6        0.58       -2.42      2.42 o 
 -10   8   6       24.36       16.04      5.54 o 
  -9   8   6      103.74       92.13      7.74 o 
  -8   8   6        4.61        2.77      2.59 o 
  -7   8   6       15.08       13.43      3.15 o 
  -6   8   6       24.01       23.82      3.48 o 
  -5   8   6       30.14       36.62      3.03 o 
  -4   8   6       89.77       85.15      3.86 o 
  -3   8   6       48.07       51.34      2.14 o 
  -2   8   6        0.84        0.12      0.74 o 
  -1   8   6       11.34        9.27      1.64 o 
   0   8   6      622.55      658.32     12.48 o 
   1   8   6      132.96      145.44      6.22 o 
   2   8   6      451.36      420.14     11.26 o 
   3   8   6        0.19        0.43      1.47 o 
   4   8   6       20.05       18.34      4.70 o 
   5   8   6      104.26      121.09      6.93 o 
   6   8   6       82.82       95.19      7.83 o 
   7   8   6       74.08       84.13      8.17 o 
 -10   9   6        4.85        0.22      3.15 o 
  -9   9   6       14.93       16.12      6.55 o 
  -8   9   6      223.22      221.38     20.65 o 
  -7   9   6        3.50        6.33      2.42 o 
  -6   9   6       10.99       14.76      2.58 o 
  -5   9   6       14.61        9.49      2.07 o 
  -4   9   6       72.89       83.93      3.96 o 
  -3   9   6      564.70      545.25     11.49 o 
  -2   9   6      246.13      253.07      9.56 o 
  -1   9   6      180.73      181.28      6.08 o 
   0   9   6      111.48      107.44      4.74 o 
   1   9   6      197.35      188.23      7.20 o 
   2   9   6       50.18       59.57      4.40 o 
   3   9   6       24.07       26.54      4.19 o 
   4   9   6      183.44      189.13      8.10 o 
   5   9   6        1.36        0.30      2.07 o 
   6   9   6      109.97      113.91      7.34 o 
   7   9   6       43.33       34.28      5.70 o 
  -9  10   6      132.43      148.80      9.67 o 
  -8  10   6        6.56        9.07      5.04 o 
  -7  10   6       49.00       54.57      4.58 o 
  -6  10   6       30.69       31.01      3.39 o 
  -5  10   6      157.57      153.66      6.22 o 
  -4  10   6      251.14      243.59      7.33 o 
  -3  10   6       40.41       37.10      5.42 o 
  -2  10   6      841.97      841.20     16.25 o 
  -1  10   6       43.69       49.82      3.67 o 
   0  10   6     2272.11     2293.81     32.02 o 
   1  10   6     1115.16     1061.07     34.53 o 
   2  10   6      141.03      138.90      6.66 o 
   3  10   6      281.04      272.67      9.78 o 
   4  10   6       19.79       28.18      3.78 o 
   5  10   6      513.17      538.18     15.10 o 
   6  10   6       22.85       25.17      4.07 o 
  -9  11   6      308.56      304.99     18.13 o 
  -8  11   6       71.15       68.95      8.56 o 
  -7  11   6       10.89       13.13      2.67 o 
  -6  11   6       88.78       90.19      6.28 o 
  -5  11   6      104.01      103.45      5.47 o 
  -4  11   6      291.61      295.37     13.12 o 
  -3  11   6        2.48        4.63      1.57 o 
  -2  11   6        4.08        4.49      2.27 o 
  -1  11   6      236.96      221.24      8.63 o 
   0  11   6      609.98      571.95     12.19 o 
   1  11   6       24.10       19.21      3.81 o 
   2  11   6      469.47      469.82     12.75 o 
   3  11   6      244.30      259.22      9.45 o 
   4  11   6      390.90      379.44     12.12 o 
   5  11   6       35.46       37.70      4.58 o 
   6  11   6       69.70       74.98      6.40 o 
  -9  12   6       28.89       32.92      6.55 o 
  -8  12   6      108.77      107.97      7.98 o 
  -7  12   6       62.61       60.49      7.55 o 
  -6  12   6       12.96       14.98      2.91 o 
  -5  12   6      169.09      169.39      6.95 o 
  -4  12   6      107.69      105.34      5.34 o 
  -3  12   6      330.31      321.02      9.28 o 
  -2  12   6      148.12      132.87      5.97 o 
  -1  12   6       61.63       53.82      3.86 o 
   0  12   6       40.65       42.41      3.48 o 
   1  12   6      420.58      410.15     11.70 o 
   2  12   6       18.47       26.01      3.65 o 
   3  12   6      109.86      103.17      9.16 o 
   4  12   6        3.20        4.60      2.48 o 
   5  12   6       39.30       28.79      4.65 o 
   6  12   6       86.46       99.77      7.10 o 
  -9  13   6      141.45      138.46      9.67 o 
  -8  13   6        2.24       -2.52      3.53 o 
  -7  13   6       55.02       51.89      5.78 o 
  -6  13   6        2.12        0.64      2.46 o 
  -5  13   6       32.33       34.43      3.77 o 
  -4  13   6       21.38       25.25      3.03 o 
  -3  13   6       21.64       26.79      3.03 o 
  -2  13   6        4.80        6.95      2.07 o 
  -1  13   6       61.86       60.02      6.51 o 
   0  13   6      270.52      273.62      8.56 o 
   1  13   6      634.26      602.00     16.69 o 
   2  13   6       47.14       45.13      4.58 o 
   3  13   6        1.38        1.50      2.18 o 
   4  13   6        9.35       10.40      2.79 o 
   5  13   6        0.02        4.49      2.67 o 
   6  13   6       31.31       38.05      5.23 o 
  -9  14   6       37.76       30.57      5.57 o 
  -8  14   6        7.14        6.04      3.35 o 
  -7  14   6       64.23       68.65     21.15 o 
  -6  14   6        0.69       -0.29      2.42 o 
  -5  14   6        0.44        2.96      2.18 o 
  -4  14   6      119.16      115.04      6.18 o 
  -3  14   6        0.92        1.16      1.55 o 
  -2  14   6       41.79       47.13      3.86 o 
  -1  14   6        4.01        3.18      1.70 o 
   0  14   6       25.23       19.22      2.83 o 
   1  14   6       88.13       94.99      9.33 o 
   2  14   6       49.21       56.57      5.01 o 
   3  14   6      272.21      246.39      9.75 o 
   4  14   6       51.86       52.04      5.17 o 
   5  14   6       94.73       97.03      6.93 o 
  -8  15   6       45.42       48.54      7.05 o 
  -7  15   6       18.63       20.86      5.54 o 
  -6  15   6       29.92       36.73      5.18 o 
  -5  15   6      759.08      719.98     32.57 o 
  -4  15   6      242.67      252.08     12.17 o 
  -3  15   6      288.91      283.90     10.41 o 
  -2  15   6       10.46       12.79      2.52 o 
  -1  15   6       34.55       26.71      3.54 o 
   0  15   6        5.79       11.51      2.53 o 
   1  15   6       11.50       18.36      3.65 o 
   2  15   6      151.25      178.78      8.27 o 
   3  15   6       36.44       34.88      6.56 o 
   4  15   6      282.96      298.45     17.50 o 
   5  15   6       97.22      118.20      7.66 o 
  -8  16   6      112.34      103.40      8.93 o 
  -7  16   6      400.96      418.74     23.17 o 
  -6  16   6       24.21       17.70      4.83 o 
  -5  16   6      227.98      222.31      9.07 o 
  -4  16   6       24.28       25.52      3.54 o 
  -3  16   6      319.76      321.52     10.61 o 
  -2  16   6      101.13       95.95      5.74 o 
  -1  16   6       60.11       59.17      7.90 o 
   0  16   6      388.07      387.09     12.26 o 
   1  16   6      395.22      407.96     13.02 o 
   2  16   6      179.36      165.99      8.14 o 
   3  16   6       48.46       50.12      6.47 o 
   4  16   6        0.00        0.29      2.48 o 
   5  16   6        3.60        5.04      2.58 o 
  -8  17   6       76.17       84.80      8.93 o 
  -7  17   6       38.94       31.85     10.07 o 
  -6  17   6       15.42       17.70      4.83 o 
  -5  17   6        0.02        2.76      2.18 o 
  -4  17   6        7.13        5.54      2.58 o 
  -3  17   6      128.21      122.65      6.68 o 
  -2  17   6       99.16       92.74      5.97 o 
  -1  17   6      490.24      458.96     11.94 o 
   0  17   6      140.99      146.97      7.76 o 
   1  17   6      215.46      228.57      9.58 o 
   2  17   6       54.61       51.17      7.55 o 
   3  17   6       11.88        6.89      2.79 o 
   4  17   6       10.32        8.57      5.34 o 
  -7  18   6       10.20        7.21      4.27 o 
  -6  18   6       17.37       22.79      5.18 o 
  -5  18   6       78.48       67.28      7.55 o 
  -4  18   6        7.77        1.34      3.24 o 
  -3  18   6      161.78      160.33      7.92 o 
  -2  18   6        2.19        1.52      2.18 o 
  -1  18   6       31.46       36.12      3.98 o 
   0  18   6       66.07       77.31     10.39 o 
   1  18   6       74.68       87.49      6.34 o 
   2  18   6       79.45       83.43      6.34 o 
   3  18   6        0.72       16.84      3.54 o 
   4  18   6       93.05      115.35      7.84 o 
  -7  19   6        0.38        3.61      4.10 o 
  -6  19   6        2.22        1.47      3.50 o 
  -5  19   6       34.70       30.98      5.57 o 
  -4  19   6        3.02       -0.34      2.33 o 
  -3  19   6        3.39        3.84      2.38 o 
  -2  19   6       60.85       59.23      5.21 o 
  -1  19   6      151.80      149.64      7.14 o 
   0  19   6       99.25       99.47      7.66 o 
   1  19   6       13.01       30.10      4.36 o 
   2  19   6        0.95        1.18      2.18 o 
   3  19   6       24.26       29.55      4.58 o 
   4  19   6       25.88       29.42      5.70 o 
  -6  20   6       47.96       51.86      7.45 o 
  -5  20   6      581.50      592.42     21.53 o 
  -4  20   6        7.34       10.85      3.39 o 
  -3  20   6        2.86        5.90      2.93 o 
  -2  20   6        9.62       11.39      3.26 o 
  -1  20   6        5.36        4.93      2.45 o 
   0  20   6        7.48       13.81      3.54 o 
   1  20   6        7.28        2.71      2.92 o 
   2  20   6       82.75       89.80      7.80 o 
   3  20   6      132.61      140.76      8.69 o 
  -5  21   6      263.64      264.39     13.97 o 
  -4  21   6      249.65      248.38     10.69 o 
  -3  21   6       80.53       64.96      6.06 o 
  -2  21   6       50.71       47.75      5.24 o 
  -1  21   6      137.76      125.54      7.07 o 
   0  21   6       84.40       93.39      6.89 o 
   1  21   6       93.25       86.45      7.06 o 
   2  21   6      212.88      202.30     10.18 o 
  -4  22   6       85.62       95.70      9.02 o 
  -3  22   6       48.63       53.31      5.83 o 
  -2  22   6        2.98        1.51      2.64 o 
  -1  22   6       81.47       83.15      6.38 o 
   0  22   6       37.43       49.72      5.67 o 
   1  22   6       91.60      107.52      7.81 o 
  -3  23   6       19.10       18.40      4.09 o 
  -2  23   6        9.32       11.22      3.24 o 
  -1  23   6       24.51       26.89      4.38 o 
   0  23   6        0.05       -1.12      2.88 o 
 -10   1   7        1.91        4.03      2.85 o 
  -9   1   7       71.79       77.45      8.06 o 
  -8   1   7       24.89       16.18      3.56 o 
  -7   1   7      484.03      476.08     13.16 o 
  -6   1   7        2.36        0.50      1.51 o 
  -5   1   7        6.45        6.71      2.52 o 
  -4   1   7      159.65      167.92      7.45 o 
  -3   1   7      306.91      300.85     11.02 o 
  -2   1   7      265.22      278.72     11.02 o 
  -1   1   7      256.29      261.35      5.45 o 
   0   1   7      149.75      153.57      5.13 o 
   1   1   7       12.09        9.31      1.89 o 
   2   1   7      276.79      270.95      9.97 o 
   3   1   7        2.21        1.21      1.68 o 
   4   1   7       44.89       38.07      4.59 o 
   5   1   7       31.70       28.54      4.59 o 
   6   1   7       82.90      103.26      7.83 o 
 -10   2   7       30.32       39.41      6.04 o 
  -9   2   7       17.66       17.76      4.27 o 
  -8   2   7      275.86      283.92     10.61 o 
  -7   2   7        1.01       -2.01      2.14 o 
  -6   2   7      148.92      164.51      6.02 o 
  -5   2   7        0.85        0.46      0.86 o 
  -4   2   7       25.83       24.03      2.30 o 
  -3   2   7       60.28       61.10      5.30 o 
  -2   2   7      225.43      225.03      5.10 o 
  -1   2   7      823.31      829.00     14.84 o 
   0   2   7      686.15      671.80     13.55 o 
   1   2   7      546.20      532.41     12.36 o 
   2   2   7      287.42      262.85      9.25 o 
   3   2   7      108.12       96.15      9.57 o 
   4   2   7       55.37       60.81     12.09 o 
   5   2   7      235.74      237.55     11.02 o 
   6   2   7       19.19       25.44      6.55 o 
 -10   3   7        0.65       -0.14      2.42 o 
  -9   3   7      324.46      288.18     14.60 o 
  -8   3   7      397.53      406.12     13.16 o 
  -7   3   7      590.44      565.25     14.91 o 
  -6   3   7       13.01       16.33      2.42 o 
  -5   3   7       73.05       69.71      3.10 o 
  -4   3   7      251.38      246.49     11.58 o 
  -3   3   7       51.33       53.38      3.50 o 
  -2   3   7      429.41      417.28     12.09 o 
  -1   3   7      969.76      973.89     13.90 o 
   0   3   7       18.10       22.59      3.19 o 
   1   3   7      171.17      155.17      6.18 o 
   2   3   7        2.10        2.87      2.34 o 
   3   3   7        5.82        7.05      2.33 o 
   4   3   7       15.10        4.32      2.42 o 
   5   3   7       41.87       41.38      6.04 o 
   6   3   7      113.34      104.56      8.17 o 
 -10   4   7       58.09       62.47      7.55 o 
  -9   4   7        7.75        4.53      2.85 o 
  -8   4   7       31.16       17.53      3.87 o 
  -7   4   7      756.21      714.27     17.35 o 
  -6   4   7      234.49      237.08      7.74 o 
  -5   4   7      135.57      131.96      4.36 o 
  -4   4   7        7.77       13.12      2.42 o 
  -3   4   7      387.03      384.34     11.35 o 
  -2   4   7       31.93       42.34      4.10 o 
  -1   4   7       37.16       35.59      5.14 o 
   0   4   7      424.89      447.82     11.25 o 
   1   4   7       43.47       41.78      3.49 o 
   2   4   7      771.74      732.46     16.10 o 
   3   4   7       40.49       28.37      3.39 o 
   4   4   7       56.14       61.95      5.70 o 
   5   4   7        9.54        8.73      3.15 o 
   6   4   7       80.41       79.46      7.45 o 
  -9   5   7        5.62       11.58      3.56 o 
  -8   5   7      506.00      468.77     18.13 o 
  -7   5   7        0.03        1.87      2.42 o 
  -6   5   7       12.03        9.16      2.52 o 
  -5   5   7       51.55       54.59      3.03 o 
  -4   5   7       34.15       31.53      3.87 o 
  -3   5   7       33.62       36.93      4.10 o 
  -2   5   7       70.09       78.33      5.57 o 
  -1   5   7      162.35      173.01      6.94 o 
   0   5   7       34.19       41.45      5.19 o 
   1   5   7      164.96      153.10      6.18 o 
   2   5   7      165.13      140.52      6.48 o 
   3   5   7        3.30        3.02      1.74 o 
   4   5   7        5.13        3.11      1.89 o 
   5   5   7       12.78       15.67      6.55 o 
   6   5   7       69.01       75.20      7.12 o 
  -9   6   7       76.12       79.39     12.59 o 
  -8   6   7       72.61       79.70     10.58 o 
  -7   6   7        4.12        1.01      2.14 o 
  -6   6   7      170.50      176.17      9.07 o 
  -5   6   7       40.17       40.04      2.93 o 
  -4   6   7        1.42        2.01      2.14 o 
  -3   6   7       52.19       51.29      4.59 o 
  -2   6   7       61.26       68.03      6.04 o 
  -1   6   7      231.28      236.18      6.81 o 
   0   6   7     1085.61     1074.57     28.29 o 
   1   6   7        6.26        7.78      2.18 o 
   2   6   7       18.43       16.26      2.93 o 
   3   6   7       20.42       16.27      2.87 o 
   4   6   7       80.72       77.56      5.60 o 
   5   6   7        0.20       -1.01      2.14 o 
   6   6   7       16.68       15.11      4.27 o 
  -9   7   7       78.23       90.07      8.06 o 
  -8   7   7       15.57        9.92      4.53 o 
  -7   7   7      318.66      302.04     16.12 o 
  -6   7   7       12.93       14.91      2.66 o 
  -5   7   7       23.13       24.47      2.38 o 
  -4   7   7      141.14      144.51      4.69 o 
  -3   7   7       15.63       15.47      3.35 o 
  -2   7   7        2.43        4.32      1.02 o 
  -1   7   7       12.75       12.70      1.99 o 
   0   7   7      210.62      203.37      7.34 o 
   1   7   7       98.79       97.08      6.02 o 
   2   7   7        3.72        2.32      2.07 o 
   3   7   7      147.15      159.24      9.24 o 
   4   7   7       61.43       64.16      5.17 o 
   5   7   7       97.44       99.95      8.56 o 
   6   7   7      177.02      195.20     11.02 o 
  -9   8   7       15.11       10.99      3.87 o 
  -8   8   7      123.57      144.73      9.57 o 
  -7   8   7       50.69       50.00      4.83 o 
  -6   8   7        4.42        3.30      2.07 o 
  -5   8   7       92.30      103.81      4.61 o 
  -4   8   7       38.30       49.41      6.66 o 
  -3   8   7      331.34      342.66      8.37 o 
  -2   8   7      148.63      148.68     11.49 o 
  -1   8   7        9.70        8.75      1.64 o 
   0   8   7        9.23        4.26      2.18 o 
   1   8   7      454.03      463.80     12.29 o 
   2   8   7      390.39      394.61     17.28 o 
   3   8   7       62.40       56.87      4.74 o 
   4   8   7      321.18      323.62     11.17 o 
   5   8   7       82.32       87.71      7.85 o 
   6   8   7       19.48       17.97      5.04 o 
  -9   9   7       38.98       36.48      7.55 o 
  -8   9   7        5.35        5.92      2.59 o 
  -7   9   7       15.44       14.10      3.35 o 
  -6   9   7      112.80      124.02      5.74 o 
  -5   9   7        0.01       -0.86      1.47 o 
  -4   9   7      151.02      167.90      7.43 o 
  -3   9   7        1.17        1.01      1.66 o 
  -2   9   7      808.24      795.03     15.76 o 
  -1   9   7       76.98       71.78      4.03 o 
   0   9   7      796.46      807.48     27.85 o 
   1   9   7      900.28      858.94     18.23 o 
   2   9   7       65.73       65.24      4.87 o 
   3   9   7      202.17      209.39     12.32 o 
   4   9   7       11.08       16.32      3.54 o 
   5   9   7      122.52      145.86      8.24 o 
  -9  10   7       12.31        8.70      5.04 o 
  -8  10   7        1.15       -0.29      2.42 o 
  -7  10   7        0.45       -0.14      2.42 o 
  -6  10   7       13.89       16.25      2.79 o 
  -5  10   7        0.02        1.39      1.55 o 
  -4  10   7       53.63       53.36      3.77 o 
  -3  10   7        5.10        6.04      1.64 o 
  -2  10   7       14.77       14.89      2.47 o 
  -1  10   7       16.54       11.12      2.30 o 
   0  10   7      153.25      160.67      6.71 o 
   1  10   7      702.70      644.97     15.71 o 
   2  10   7        0.13       -1.01      1.64 o 
   3  10   7       31.63       39.02      4.27 o 
   4  10   7       78.33       88.33      6.34 o 
   5  10   7       70.94       81.03      6.57 o 
  -9  11   7        3.59        0.56      3.15 o 
  -8  11   7       12.21       10.90      3.87 o 
  -7  11   7       38.81       45.65      5.57 o 
  -6  11   7       97.16       93.58      5.62 o 
  -5  11   7        1.51        0.62      1.55 o 
  -4  11   7       90.44       89.42      4.61 o 
  -3  11   7        1.01        2.45      2.42 o 
  -2  11   7       73.95       69.50      6.65 o 
  -1  11   7        8.50       12.59      4.15 o 
   0  11   7        6.68        6.04      2.30 o 
   1  11   7       21.27       20.68      3.13 o 
   2  11   7      135.92      123.38      6.66 o 
   3  11   7        0.80        1.71      2.07 o 
   4  11   7       23.26       16.29      3.54 o 
   5  11   7       57.71       71.27      6.34 o 
  -8  12   7       87.32       96.03     14.60 o 
  -7  12   7        2.50        3.45      2.42 o 
  -6  12   7       14.79       11.71      2.79 o 
  -5  12   7        6.85        9.61      2.67 o 
  -4  12   7        7.11       11.25      2.38 o 
  -3  12   7      354.04      335.03     14.63 o 
  -2  12   7       11.58       11.01      3.10 o 
  -1  12   7      155.27      137.08      5.96 o 
   0  12   7        7.44       11.70      2.93 o 
   1  12   7       17.35       13.45      3.17 o 
   2  12   7       79.47       80.80      5.62 o 
   3  12   7       54.36       60.88      5.47 o 
   4  12   7       51.46       52.76      5.17 o 
   5  12   7       25.40       24.08      4.96 o 
  -8  13   7        1.87        5.24      3.35 o 
  -7  13   7        0.11       -1.89      1.89 o 
  -6  13   7      283.68      300.11     13.07 o 
  -5  13   7      144.50      144.36      7.99 o 
  -4  13   7      126.95      127.52      6.06 o 
  -3  13   7        7.38        8.90      4.31 o 
  -2  13   7      210.25      217.58      7.94 o 
  -1  13   7        6.81        8.77      2.15 o 
   0  13   7      285.40      266.80      9.39 o 
   1  13   7      526.55      535.12     14.51 o 
   2  13   7        3.30        5.13      2.30 o 
   3  13   7      322.00      313.75     16.02 o 
   4  13   7        7.17        6.38      2.91 o 
  -8  14   7       81.49       82.97      7.98 o 
  -7  14   7        8.03        8.06      2.87 o 
  -6  14   7       29.72       36.00      4.27 o 
  -5  14   7      741.25      711.38     17.17 o 
  -4  14   7       63.72       64.43      4.97 o 
  -3  14   7       40.57       40.83      3.86 o 
  -2  14   7       13.03       11.45      2.79 o 
  -1  14   7      210.79      205.71      7.38 o 
   0  14   7       40.40       36.34      6.19 o 
   1  14   7       28.43       32.76      4.27 o 
   2  14   7       76.43       84.43      6.22 o 
   3  14   7       44.84       50.78      7.70 o 
   4  14   7      357.07      387.87     14.50 o 
  -7  15   7        8.86        4.85      2.79 o 
  -6  15   7        3.14        1.86      2.67 o 
  -5  15   7        2.56        3.09      4.29 o 
  -4  15   7       24.14       16.35      3.39 o 
  -3  15   7       12.94       13.33      2.79 o 
  -2  15   7        0.38       -1.26      1.64 o 
  -1  15   7       21.87       18.30      2.98 o 
   0  15   7      329.93      333.39     13.30 o 
   1  15   7        8.65        3.90      2.58 o 
   2  15   7        4.61        7.44      2.67 o 
   3  15   7       95.63      103.15      7.25 o 
   4  15   7       26.93       29.59      4.96 o 
  -7  16   7        1.35       -0.37      2.94 o 
  -6  16   7       50.89       45.61      4.97 o 
  -5  16   7      249.05      257.89     10.18 o 
  -4  16   7        2.78       -0.60      2.28 o 
  -3  16   7        0.20        0.76      1.64 o 
  -2  16   7        2.71        1.26      2.18 o 
  -1  16   7        2.44       -0.62      1.92 o 
   0  16   7        0.75        1.21      2.33 o 
   1  16   7        2.27        0.46      2.30 o 
   2  16   7        1.72        4.12      2.30 o 
   3  16   7      118.64      135.45      8.14 o 
  -6  17   7      213.98      238.21     10.28 o 
  -5  17   7       46.94       41.06      6.47 o 
  -4  17   7      322.56      327.74     11.36 o 
  -3  17   7        0.69        1.24      3.27 o 
  -2  17   7      196.13      201.56      8.78 o 
  -1  17   7       31.30       31.33      3.79 o 
   0  17   7        3.27        3.93      2.29 o 
   1  17   7      109.65      101.01      6.95 o 
   2  17   7       44.42       39.69      5.36 o 
   3  17   7      175.47      217.86     10.34 o 
  -6  18   7       17.39       17.40      3.99 o 
  -5  18   7       40.93       48.43      5.47 o 
  -4  18   7        0.81        2.79      2.67 o 
  -3  18   7       76.30       88.59      6.45 o 
  -2  18   7       24.14       23.15      3.77 o 
  -1  18   7       80.95       89.13      5.86 o 
   0  18   7      129.00      110.92      7.39 o 
   1  18   7        6.02        5.53      2.79 o 
   2  18   7      226.25      218.18     10.18 o 
  -5  19   7       42.10       41.61      6.96 o 
  -4  19   7       87.17       84.74      6.54 o 
  -3  19   7      180.28      175.63     11.96 o 
  -2  19   7      176.92      185.50      8.90 o 
  -1  19   7       27.63       25.04      3.93 o 
   0  19   7        7.24        6.63      2.87 o 
   1  19   7       64.90       65.70      6.34 o 
   2  19   7        7.91        3.02      3.35 o 
  -4  20   7        8.47        6.17      3.03 o 
  -3  20   7        1.46        1.28      2.79 o 
  -2  20   7        2.16        2.14      2.44 o 
  -1  20   7        6.53        5.09      2.66 o 
   0  20   7       67.00       79.59      6.68 o 
   1  20   7       14.14       21.27      4.27 o 
  -3  21   7       43.40       35.39      5.21 o 
  -2  21   7        2.47        2.31      2.26 o 
  -1  21   7        0.18        0.59      3.94 o 
  -9   0   8       91.30      104.75     10.07 o 
  -8   0   8       84.54       94.68      9.07 o 
  -7   0   8        5.35        2.01      3.02 o 
  -6   0   8      391.67      408.94     14.10 o 
  -5   0   8       32.86       36.26      3.02 o 
  -4   0   8      123.35      123.89     10.07 o 
  -3   0   8      200.44      185.33     13.09 o 
  -2   0   8       63.56       60.40      4.27 o 
  -1   0   8      533.05      529.10     14.71 o 
   0   0   8      117.11      117.63      8.56 o 
   1   0   8      170.34      174.25     11.08 o 
   2   0   8        1.57        3.02      3.02 o 
   3   0   8      187.41      180.30     12.09 o 
   4   0   8        6.71       11.08      5.04 o 
   5   0   8       60.52       47.34      8.06 o 
  -9   1   8       22.78       27.23      4.27 o 
  -8   1   8      102.26       94.87     12.59 o 
  -7   1   8       35.08       45.89      8.56 o 
  -6   1   8       11.15        9.67      2.01 o 
  -5   1   8      199.51      216.56      9.07 o 
  -4   1   8        0.01        1.01      3.02 o 
  -3   1   8        7.02        5.61      3.02 o 
  -2   1   8      465.93      470.75     11.25 o 
  -1   1   8       17.14       16.44      2.18 o 
   0   1   8      261.37      255.55      7.88 o 
   1   1   8      127.39      103.30      6.02 o 
   2   1   8        3.60        6.04      2.14 o 
   3   1   8       75.31       61.31      7.05 o 
   4   1   8       12.65        9.40      3.15 o 
   5   1   8      109.70      112.67      8.17 o 
  -9   2   8        5.06       -0.43      3.02 o 
  -8   2   8      421.38      390.39     20.65 o 
  -7   2   8       67.70       67.85      4.59 o 
  -6   2   8       23.24       25.21      4.53 o 
  -5   2   8        6.38        3.02      2.01 o 
  -4   2   8      221.21      222.15     10.58 o 
  -3   2   8       69.55       68.59      8.56 o 
  -2   2   8       20.26       25.50      3.35 o 
  -1   2   8       41.10       52.62      3.49 o 
   0   2   8        3.79        4.58      2.24 o 
   1   2   8      767.58      758.32     18.48 o 
   2   2   8        0.05        1.51      2.14 o 
   3   2   8       13.77       19.40      5.04 o 
   4   2   8       22.76       19.14      4.27 o 
   5   2   8        2.91        2.52      2.85 o 
  -9   3   8       14.80       16.70      3.87 o 
  -8   3   8       56.65       60.60      5.31 o 
  -7   3   8        2.71        3.02      5.04 o 
  -6   3   8       10.62        9.39      4.53 o 
  -5   3   8       19.34       15.11      3.02 o 
  -4   3   8       72.75       73.27      5.54 o 
  -3   3   8        3.53        3.02      3.02 o 
  -2   3   8        2.63        6.19      2.42 o 
  -1   3   8        0.14       -0.43      1.80 o 
   0   3   8       88.68       96.33      5.55 o 
   1   3   8       42.27       44.00      4.09 o 
   2   3   8       17.22       14.61      2.79 o 
   3   3   8        7.15        4.32      2.42 o 
   4   3   8        3.24        6.04      2.85 o 
   5   3   8        0.00       -1.44      3.02 o 
  -9   4   8        6.62        6.71      3.15 o 
  -8   4   8      265.58      268.23     10.61 o 
  -7   4   8        0.34       -1.68      1.68 o 
  -6   4   8       12.13       21.90      2.59 o 
  -5   4   8        5.15        3.02      3.02 o 
  -4   4   8      365.05      385.17     12.09 o 
  -3   4   8       61.45       60.05     10.07 o 
  -2   4   8        2.82        2.52      2.14 o 
  -1   4   8      293.70      303.16      8.24 o 
   0   4   8       53.99       54.99      3.73 o 
   1   4   8      543.09      539.35     13.27 o 
   2   4   8        2.70        0.82      1.89 o 
   3   4   8       79.89       79.20      7.05 o 
   4   4   8       19.99       13.60      3.56 o 
   5   4   8        6.66        5.04      5.04 o 
  -9   5   8       59.48       56.92      6.02 o 
  -8   5   8       69.49       56.14      5.31 o 
  -7   5   8      171.07      167.36     12.09 o 
  -6   5   8        3.86        3.22      1.68 o 
  -5   5   8      448.57      442.45     17.12 o 
  -4   5   8        0.35        0.00      1.80 o 
  -3   5   8       55.27       69.07      5.57 o 
  -2   5   8       19.46       20.08      4.10 o 
  -1   5   8       27.23       31.22      3.10 o 
   0   5   8      153.98      153.66      6.06 o 
   1   5   8        4.76        1.32      1.97 o 
   2   5   8      198.85      200.25      8.83 o 
   3   5   8        4.17        4.22      2.18 o 
   4   5   8       86.72       77.82      6.74 o 
  -8   6   8       57.64       60.14      5.57 o 
  -7   6   8       57.48       53.76      8.06 o 
  -6   6   8      107.20      114.50      5.78 o 
  -5   6   8        0.05       -0.08      1.55 o 
  -4   6   8       15.39       15.01      3.35 o 
  -3   6   8       46.23       30.30      4.59 o 
  -2   6   8       71.80       70.82      5.30 o 
  -1   6   8      209.15      214.98      6.27 o 
   0   6   8      125.86      125.78      5.83 o 
   1   6   8      314.41      343.34     10.34 o 
   2   6   8       91.10       95.15      5.58 o 
   3   6   8      184.23      196.07      8.37 o 
   4   6   8       96.55       96.95      8.56 o 
  -8   7   8        6.62        3.27      3.02 o 
  -7   7   8       13.46       10.95      3.15 o 
  -6   7   8       10.24        9.55      2.42 o 
  -5   7   8      118.66      124.64      6.71 o 
  -4   7   8       24.17       20.37      3.87 o 
  -3   7   8       55.13       48.79      5.57 o 
  -2   7   8      417.54      407.58      9.39 o 
  -1   7   8       89.89       96.97      4.25 o 
   0   7   8       63.09       52.10      3.86 o 
   1   7   8        7.75        4.33      2.18 o 
   2   7   8       45.71       52.56      4.69 o 
   3   7   8        0.14        0.18      2.09 o 
   4   7   8        0.01       -1.97      1.97 o 
  -8   8   8        6.31        6.60      3.15 o 
  -7   8   8        8.73       11.68      3.35 o 
  -6   8   8       21.16       19.28      3.35 o 
  -5   8   8       10.97       10.57      2.49 o 
  -4   8   8        0.98        0.86      1.47 o 
  -3   8   8        0.96        2.52      1.64 o 
  -2   8   8      261.00      257.90     13.31 o 
  -1   8   8        2.84        1.93      1.60 o 
   0   8   8       92.04       88.35      5.34 o 
   1   8   8       46.93       47.91      4.85 o 
   2   8   8        2.47        3.12      2.07 o 
   3   8   8       19.63       19.45      3.39 o 
   4   8   8       21.43       29.68      5.35 o 
  -8   9   8        3.32        2.69      4.03 o 
  -7   9   8       26.21       24.84      5.04 o 
  -6   9   8       12.98       14.83      3.35 o 
  -5   9   8      176.74      172.66      7.73 o 
  -4   9   8        0.12        3.02      1.64 o 
  -3   9   8       45.10       47.48      3.29 o 
  -2   9   8       69.92       72.85      5.15 o 
  -1   9   8       16.03       19.48      4.07 o 
   0   9   8        4.12        4.13      2.07 o 
   1   9   8       21.43       27.89      3.87 o 
   2   9   8       52.61       62.42      6.17 o 
   3   9   8       57.46       62.12      5.47 o 
   4   9   8       42.41       52.17      5.41 o 
  -8  10   8        0.03       -1.58      2.42 o 
  -7  10   8        2.66        2.73      2.42 o 
  -6  10   8      157.50      162.05      8.20 o 
  -5  10   8       36.04       33.99      3.29 o 
  -4  10   8      233.06      242.35     13.39 o 
  -3  10   8        0.72       -1.08      1.55 o 
  -2  10   8      919.82      940.95     18.57 o 
  -1  10   8      394.41      371.75     11.63 o 
   0  10   8        4.71        5.76      2.18 o 
   1  10   8       64.92       66.52      5.12 o 
   2  10   8       23.42       25.93      4.10 o 
   3  10   8      123.23      132.83      7.38 o 
  -7  11   8       88.84       96.84      7.55 o 
  -6  11   8        0.05       -0.71      2.07 o 
  -5  11   8       10.30       10.80      2.38 o 
  -4  11   8       84.26       88.34      4.86 o 
  -3  11   8       23.02       29.76      3.45 o 
  -2  11   8       14.61       16.04      3.03 o 
  -1  11   8      128.45      119.59     10.18 o 
   0  11   8      171.40      162.71      7.33 o 
   1  11   8       13.34       14.94      4.47 o 
   2  11   8      166.79      157.34      8.00 o 
   3  11   8       80.04       75.05      6.07 o 
  -7  12   8        0.49        1.01      2.42 o 
  -6  12   8       27.51       23.88      3.54 o 
  -5  12   8      110.83       90.56      5.34 o 
  -4  12   8        1.10        4.25      1.85 o 
  -3  12   8       51.17       52.44      4.03 o 
  -2  12   8        8.70       10.55      2.47 o 
  -1  12   8      129.89      124.93      6.25 o 
   0  12   8       18.17        9.53      2.79 o 
   1  12   8       93.75       92.06      6.22 o 
   2  12   8        3.82        2.44      2.18 o 
   3  12   8       14.34       10.77      4.44 o 
  -7  13   8       10.35       10.51      7.05 o 
  -6  13   8        3.14        5.93      2.79 o 
  -5  13   8        7.02        9.25      4.32 o 
  -4  13   8        1.64        1.28      4.34 o 
  -3  13   8       16.23       17.42      5.77 o 
  -2  13   8       30.83       28.80      3.73 o 
  -1  13   8      378.50      387.76     10.82 o 
   0  13   8        0.54        2.19      2.18 o 
   1  13   8        9.86       14.39      3.13 o 
   2  13   8       42.66       52.48      5.34 o 
   3  13   8       72.71       77.62      6.22 o 
  -6  14   8      108.84      116.10      6.89 o 
  -5  14   8       39.43       40.85      4.50 o 
  -4  14   8       67.06       60.03      4.76 o 
  -3  14   8       28.15       27.42      3.77 o 
  -2  14   8      109.96      108.42      6.17 o 
  -1  14   8        7.96        7.26      2.53 o 
   0  14   8       40.09       51.02      4.69 o 
   1  14   8       70.44       66.22      5.74 o 
   2  14   8      138.02      161.17      8.79 o 
  -6  15   8        9.19        9.69      3.26 o 
  -5  15   8      267.97      284.76     10.61 o 
  -4  15   8       88.00       86.88      9.20 o 
  -3  15   8       71.71       76.95      6.98 o 
  -2  15   8       61.74       66.47      5.34 o 
  -1  15   8       33.39       27.60      4.61 o 
   0  15   8      143.47      151.95      8.06 o 
   1  15   8       23.48       25.15      4.09 o 
   2  15   8       73.86       85.22      6.66 o 
  -5  16   8       24.03       21.11      3.73 o 
  -4  16   8       30.81       39.35      4.61 o 
  -3  16   8      177.36      162.09      8.15 o 
  -2  16   8      233.12      249.49      8.76 o 
  -1  16   8      173.72      168.31     12.80 o 
   0  16   8        0.44        1.01      2.24 o 
   1  16   8       32.77       34.90      4.97 o 
  -4  17   8      114.53      117.46      7.31 o 
  -3  17   8      133.54      127.28     10.60 o 
  -2  17   8      101.44      100.17      6.11 o 
  -1  17   8       99.54      132.00     11.64 o 
   0  17   8       80.55       73.00      6.08 o 
  -3  18   8       16.65       24.51      4.83 o 
  -2  18   8       57.89       64.79      5.39 o 
  -1  18   8       22.30       21.66      3.73 o 
  -7   1   9        0.00        1.21      1.68 o 
  -6   1   9       32.67       33.33      3.53 o 
  -5   1   9       86.70       89.64      6.04 o 
  -4   1   9       20.26       22.16      3.02 o 
  -3   1   9      119.58      137.11      6.86 o 
  -2   1   9        0.06       -0.23      2.90 o 
  -1   1   9        5.13        7.21      1.97 o 
   0   1   9       12.18        7.91      2.42 o 
   1   1   9        9.25        9.20      3.53 o 
   2   1   9       75.22       85.91      6.41 o 
   3   1   9        2.54        0.86      2.42 o 
  -7   2   9        2.84        5.04      2.14 o 
  -6   2   9      137.71      139.32      5.57 o 
  -5   2   9       20.76       16.12      4.03 o 
  -4   2   9      100.74      121.88      8.06 o 
  -3   2   9       64.26       56.48      5.03 o 
  -2   2   9      234.28      237.74      9.01 o 
  -1   2   9       96.86       84.22      4.84 o 
   0   2   9      129.15      130.89      6.08 o 
   1   2   9      143.17      138.23      7.45 o 
   2   2   9       49.39       62.23      6.04 o 
   3   2   9      234.71      251.41     11.02 o 
  -7   3   9        1.26        1.34      3.53 o 
  -6   3   9      147.51      151.24      6.04 o 
  -5   3   9       38.91       61.44      6.04 o 
  -4   3   9      301.02      327.32     23.67 o 
  -3   3   9      297.48      300.12     11.35 o 
  -2   3   9        8.87        8.09      2.00 o 
  -1   3   9      121.41      128.57      7.68 o 
   0   3   9      222.05      225.97      7.85 o 
   1   3   9        1.50        3.32      2.07 o 
   2   3   9      181.63      169.91      8.88 o 
   3   3   9       15.95       14.10      5.04 o 
  -7   4   9       70.16       73.93      5.03 o 
  -6   4   9       22.63       27.13      5.54 o 
  -5   4   9      225.15      227.64     12.09 o 
  -4   4   9       59.92       51.48      5.03 o 
  -3   4   9        3.49        4.36      3.15 o 
  -2   4   9      132.61      133.54      4.77 o 
  -1   4   9       58.66       59.33      3.80 o 
   0   4   9      201.61      207.10      7.66 o 
   1   4   9        1.99        6.71      2.18 o 
   2   4   9       46.02       42.24      4.83 o 
   3   4   9       31.73       34.00      5.04 o 
  -7   5   9       51.30       43.35      4.10 o 
  -6   5   9       28.26       28.63      3.35 o 
  -5   5   9        9.13        6.04      4.03 o 
  -4   5   9        1.85        3.53      2.85 o 
  -3   5   9        2.04        4.25      3.15 o 
  -2   5   9      101.54      107.93      4.42 o 
  -1   5   9       91.79       90.65      4.75 o 
   0   5   9      241.06      237.96     13.35 o 
   1   5   9       37.53       45.60      4.27 o 
   2   5   9       19.60       19.28      3.39 o 
  -7   6   9        3.71        3.74      2.42 o 
  -6   6   9       64.08       60.90      4.27 o 
  -5   6   9        0.15        0.00      3.02 o 
  -4   6   9       13.64       17.14      3.87 o 
  -3   6   9       42.12       37.63      5.31 o 
  -2   6   9      319.52      321.42     10.18 o 
  -1   6   9        1.83        1.01      1.64 o 
   0   6   9        9.65        8.83      3.27 o 
   1   6   9        2.24        2.61      2.18 o 
   2   6   9        0.92       -1.28      1.89 o 
  -7   7   9       24.39       30.46      4.10 o 
  -6   7   9       10.96       12.09      2.59 o 
  -5   7   9       65.24       71.51      4.40 o 
  -4   7   9       54.63       51.21      6.02 o 
  -3   7   9       28.35       31.64      6.04 o 
  -2   7   9        4.28        3.85      2.38 o 
  -1   7   9       48.82       44.07      5.16 o 
   0   7   9       59.90       59.48      4.58 o 
   1   7   9        9.01       12.23      3.36 o 
   2   7   9      158.93      155.81      7.91 o 
  -6   8   9       20.33       20.61      3.50 o 
  -5   8   9      181.01      171.73      6.35 o 
  -4   8   9      206.63      194.86      9.62 o 
  -3   8   9        3.62        3.60      1.70 o 
  -2   8   9       25.42       30.40      3.49 o 
  -1   8   9       12.16       13.99      3.03 o 
   0   8   9       65.81       66.82      4.69 o 
   1   8   9      147.13      139.24      7.06 o 
   2   8   9       93.78      104.51      6.45 o 
  -6   9   9       89.64       83.58      5.78 o 
  -5   9   9       19.77       18.62      2.52 o 
  -4   9   9      188.85      187.52      6.50 o 
  -3   9   9        0.37        3.50      1.70 o 
  -2   9   9      183.31      161.87      5.85 o 
  -1   9   9       84.47       88.76      5.34 o 
   0   9   9        8.45        7.72      2.38 o 
   1   9   9       24.05       27.68      4.39 o 
  -6  10   9        2.23        4.53      2.59 o 
  -5  10   9        0.09        1.38      1.70 o 
  -4  10   9        2.59        4.40      1.70 o 
  -3  10   9        0.57       -1.75      1.96 o 
  -2  10   9       13.47       13.04      2.33 o 
  -1  10   9      467.71      480.90     13.07 o 
   0  10   9        8.21       10.10      3.08 o 
   1  10   9       13.66        9.01      2.86 o 
  -5  11   9       28.51       27.11      3.29 o 
  -4  11   9       22.03       21.53      3.21 o 
  -3  11   9       29.35       30.15      4.49 o 
  -2  11   9        6.54        5.85      2.22 o 
  -1  11   9      113.51      111.43     12.67 o 
   0  11   9       13.23       15.18      3.10 o 
   1  11   9       29.84       33.62      4.40 o 
  -5  12   9       53.36       57.20      4.69 o 
  -4  12   9      141.80      145.97      6.50 o 
  -3  12   9       37.62       42.54      4.80 o 
  -2  12   9       10.65       17.82      4.60 o 
  -1  12   9       27.39       30.68      6.06 o 
   0  12   9        4.79        4.49      2.79 o 
  -4  13   9        1.89        1.89      3.53 o 
  -3  13   9        2.21       -0.42      2.47 o 
  -2  13   9      126.53      116.83      6.13 o 
  -1  13   9      283.54      289.50     10.37 o 
  -2  14   9        9.69       12.41      3.34 o 
  -3   0  10      223.59      197.42     10.07 o 
  -2   0  10       35.13       36.26      5.04 o 
  -1   0  10        0.03       -1.01      3.02 o 
   0   0  10        1.97        7.05      4.03 o 
  -5   1  10        0.61        2.01      3.02 o 
  -4   1  10      103.65      104.75      8.06 o 
  -3   1  10        1.49        3.43      2.18 o 
  -2   1  10      135.27      150.18      9.57 o 
  -1   1  10       60.29       58.11      4.59 o 
   0   1  10        0.24       -1.01      2.14 o 
  -5   2  10        2.07        2.01      3.02 o 
  -4   2  10       24.70       23.17      5.04 o 
  -3   2  10       40.27       43.99      3.87 o 
  -2   2  10        0.06       -0.36      1.59 o 
  -1   2  10      141.12      136.36      6.74 o 
  -4   3  10        0.35        1.01      3.02 o 
  -3   3  10       38.97       36.27      3.87 o 
  -2   3  10       85.69       92.68      7.13 o 
  -1   3  10       13.67       13.30      2.38 o 
  -4   4  10       14.81       15.11      5.04 o 
  -3   4  10      223.53      216.67      8.62 o 
  -2   4  10        0.05        2.23      1.70 o 
  -1   4  10      126.60      126.97      5.92 o 
  -4   5  10        7.90        8.06      5.04 o 
  -3   5  10       15.76       18.68      3.65 o 
  -2   5  10       19.09       19.51      2.52 o 
  -1   5  10       53.85       55.78      5.13 o 
  -3   6  10       96.52      108.47      6.72 o 
  -2   6  10       10.14        7.36      3.25 o 
                                                 
